# Supplementary material for: Efficient and Simple Production of Insulin-Producing Cells from Embryonal Carcinoma Stem Cells Using Mouse Neonate Pancreas Extract, As a Natural Inducer
Source: PLoS One. 2014 Mar 10;9(3):e90885. doi: 10.1371/journal.pone.0090885 (PMC3948699; doi:10.1371/journal.pone.0090885)
Supplement: Table S1 — Highly co-expressed genes with PDX1 transcription factor in different microarray experiments. (XLSX) [file pone.0090885.s002.xlsx]

## Sheet: coex PDX1
	Gene	Function	Entrez Gene ID	Reliability	Hsa MR for PDX1	Hsa2 MR for PDX1	Mcc MR for PDX1	Mmu MR for Pdx1	Cfa MR for PDX1	Dre MR for pdx1
0	PDX1	pancreatic and duodenal homeobox 1	3651	0	0	0	0	0	0	0
1	MORN1	MORN repeat containing 1	79906	3	13.7	1693.5	2770.4	1301.5	3058
2	DKFZp761P0212	uncharacterized protein DKFZp761P0212	284187	0	22.5	448.1
3	ROCK1	Rho-associated, coiled-coil containing protein kinase 1	6093	2	25	19477.1	1986	17214.1	3722.3
4	ZFPM1	zinc finger protein, multitype 1	161882	0	27.1	182.7
5	DGCR14	DiGeorge syndrome critical region gene 14	8220	2	28.7	3884.6	3609.2	11034.5	1988.1	8772.5
6	LOC340107	uncharacterized LOC340107	340107	0	28.8
7	KANK2	KN motif and ankyrin repeat domains 2	25959	2	33.6	4641.6	2631.9	17605.1
8	GNAS	GNAS complex locus	2778	0	34.9	9269.9	3695.3		10436
9	PTMS	parathymosin	5763	1	39.4	4250.9		2177.3
10	TAC4	tachykinin 4 (hemokinin)	255061	0	39.5	1052.9
11	IGHG1	immunoglobulin heavy constant gamma 1 (G1m marker)	3500	0	42.3
12	PLEKHN1	pleckstrin homology domain containing, family N member 1	84069	1	44.3	477.2	2608.1	8804.6	3512.7
13	SPATA21	spermatogenesis associated 21	374955	1	48.2	507.3			2512.4
14	SLC11A1	solute carrier family 11 (proton-coupled divalent metal ion transporters), member 1	6556	3	49.8	3118.4	1755.5	10137.7	6967.4
15	FAM111A	family with sequence similarity 111, member A	63901	3	51.6	18765.4	5867.2	14655.1	13570.6
16	MMP11	matrix metallopeptidase 11 (stromelysin 3)	4320	2	53.1	1705.5	1317	18130.4	7766.2
17	FAM22B	family with sequence similarity 22, member B	729262	0	54.4
18	REXO1	REX1, RNA exonuclease 1 homolog (S. cerevisiae)	57455	2	55.3	2139.4	4111.3	4547.7	6679.2
19	PHPT1	phosphohistidine phosphatase 1	29085	3	64.6	5614.6	4223.9	18175	6025.1	4656.4
20	CASR	calcium-sensing receptor	846	1	65	455.4		152.5	2411
21	PQLC1	PQ loop repeat containing 1	80148	0	66.3	4838.5		2032.6	11525.9
22	ATP2A2	ATPase, Ca++ transporting, cardiac muscle, slow twitch 2	488	1	66.6	18617.5		11274.6	14126.9	2637.4
23	TOP1P2	topoisomerase (DNA) I pseudogene 2	7152	0	67.3
24	TBXA2R	thromboxane A2 receptor	6915	1	68	596.1	531.8	9522.9	6496.8
25	GJA3	gap junction protein, alpha 3, 46kDa	2700	0	68.5	219.2	966.4	433	182	56.2
26	LRRC16B	leucine rich repeat containing 16B	90668	2	68.9	500.6	1808.1	476	2279
27	SEZ6L2	seizure related 6 homolog (mouse)-like 2	26470	2	69.7	4126.3	5576.5	2326.1	12581.9
28	PDIA2	protein disulfide isomerase family A, member 2	64714	3	76.2	575.3	228.7	933.1
29	TMEM184A	transmembrane protein 184A	202915	2	77.4	605.1	2894.4	2941.9		3782.7
30	TMEM151B	transmembrane protein 151B	441151	0	78.9	401.1		5092
31	MYL10	myosin, light chain 10, regulatory	93408	0	80.9	733.8	6228.4	4163.1	5116.3	6998.8
32	MAP6D1	MAP6 domain containing 1	79929	0	83.8	1480	13110.7	2178.3
33	TMEM37	transmembrane protein 37	140738	2	84.2	2471.5	1129.2	10729.2	5513.5
34	TMEM132A	transmembrane protein 132A	54972	2	86	1120.6	139.2	10703.2	6459.5
35	SCNN1A	sodium channel, non-voltage-gated 1 alpha subunit	6337	2	89.7	6162.1	1836.7	7729.5	12366.2
36	PDE3B	phosphodiesterase 3B, cGMP-inhibited	5140	1	90	15946.6	3408.4	8672.3	10734.4
37	HIC2	hypermethylated in cancer 2	23119	0	90.9	1683	11367	8220	449.5
38	THAP3	THAP domain containing, apoptosis associated protein 3	90326	1	91	1533.1	2734.3	9935.3	3034.2
39	ZNF777	zinc finger protein 777	27153	1	91.2	11949.9	3086.8	12240.7	14011.5
40	SAP30L	SAP30-like	79685	0	91.9	17295.7	8603.9		11540.5	4273.8
41	RPS6KA4	ribosomal protein S6 kinase, 90kDa, polypeptide 4	8986	1	93	2746.1		9488.2	6153.9
42	CYP2D6	cytochrome P450, family 2, subfamily D, polypeptide 6	1565	0	94.3	3162.1	2588.8	6173.6 11228.9 5209.2 4008.3
43	ISYNA1	inositol-3-phosphate synthase 1	51477	0	94.5	6594.3		15145.2	14224.3
44	TTC38	tetratricopeptide repeat domain 38	55020	1	94.7	8543.1		7079	6669.4
45	BAI1	brain-specific angiogenesis inhibitor 1	575	1	95.1	543.9	1439	652.3
46	LOC730184	uncharacterized LOC730184	730184	0	95.7
47	GTPBP1	GTP binding protein 1	9567	0	98.1	7246.2	830.1	5560.9	4542.2	9429.1
48	APOBEC3G	apolipoprotein B mRNA editing enzyme, catalytic polypeptide-like 3G	60489	0	101.6	13545.2
49	PACSIN1	protein kinase C and casein kinase substrate in neurons 1	29993	2	101.7	570.5	2880.5	5246.2	1337.1	8077.6
50	KLHL31	kelch-like 31 (Drosophila)	401265	3	102.3	924.5	964.5		2555.2
51	OTOP2	otopetrin 2	92736	0	102.6	312.3		5739.5	4202.6
52	PLEKHG5	pleckstrin homology domain containing, family G (with RhoGef domain) member 5	57449	1	102.9	1210		5932.2	3643.7
53	SNCG	synuclein, gamma (breast cancer-specific protein 1)	6623	0	103.8	1487.6		9741.2	3375.4	3159
54	RARA	retinoic acid receptor, alpha	5914	1	103.9	5185.7	1140.2	1577.6	5609.7	6690.2 5688.2
55	FBXO44	F-box protein 44	93611	2	105	1190.4	3227.8	6837.1
56	TNXB	tenascin XB	7148	0	105.3		844.2	11733.1
57	ATP2B2	ATPase, Ca++ transporting, plasma membrane 2	491	2	106.1	1872.2		2201.8	5071.6	5356.4
58	KCNQ4	potassium voltage-gated channel, KQT-like subfamily, member 4	9132	0	108.2	566.2		6053.2	3847.8
59	GRM1	glutamate receptor, metabotropic 1	2911	1	111.3	498.6			1806.6
60	CLN6	ceroid-lipofuscinosis, neuronal 6, late infantile, variant	54982	0	111.5	10157.2		8997.6	7460.5	8844.6
61	GATA4	GATA binding protein 4	2626	2	112.3	650.4	1628.3	2308.1	1298.7	205.1
62	GLP1R	glucagon-like peptide 1 receptor	2740	1	113.2	479.1		57.7	4359.8
63	NYX	nyctalopin	60506	0	115.5	205.6	505.9	5535.4	2321.8
64	HPS6	Hermansky-Pudlak syndrome 6	79803	2	116	3044.4	4467.9	2797	7349.5
65	100129701	&nbsp;	100129701	0	116.5
66	ARHGAP23	Rho GTPase activating protein 23	57636	1	116.7	892.7	1901	1312.7	4218.7
67	C1orf170	chromosome 1 open reading frame 170	84808	0	117.1	829.9
68	FAM181A-AS1	FAM181A antisense RNA 1	283592	0	117.9
69	RCE1	RCE1 homolog, prenyl protein protease (S. cerevisiae)	9986	1	118.6	5409.8	6791.4	10861.8	6107.8
70	100129514	&nbsp;	100129514	0	119
71	HMCN2	hemicentin 2	256158	0	119.6	313.4			2927.9
72	RBM33	RNA binding motif protein 33	155435	2	120.2	12712.7	13780	6082.2	14589.5
73	SLC25A27	solute carrier family 25, member 27	9481	1	122.8	13570.4	14038.3	1899.4	13659.2	125.3
74	CTU2	cytosolic thiouridylase subunit 2 homolog (S. pombe)	348180	2	124.2	1289.7			3799.1	2581.7
75	RAB2A	RAB2A, member RAS oncogene family	5862	2	124.4	19437.2	13806.8	6422		9747.3
76	SEMA7A	semaphorin 7A, GPI membrane anchor (John Milton Hagen blood group)	8482	1	124.4	6060.3	2601.8	3142.8	2241.4
77	TFRC	transferrin receptor (p90, CD71)	7037	2	125.4	17096.3	4828	11871.8	10674.7
78	HAB1	B1 for mucin	55547	0	127
79	100132861	&nbsp;	100132861	0	127.1
80	TBX1	T-box 1	6899	1	127.3	291.6		4612.7	6001	712.2
81	DSPP	dentin sialophosphoprotein	1834	0	128.8	3622	1089.1	5468.4
82	TNFRSF25	tumor necrosis factor receptor superfamily, member 25	8718	2	130	1238	2950.9	2971.9	7808.2
83	NR2E3	nuclear receptor subfamily 2, group E, member 3	10002	3	130.2	787.7	1077.3	8500.4		7684
84	CCDC85A	coiled-coil domain containing 85A	114800	0	132	1114.6	2359.4	13805.5	9462.5
85	LGR4	leucine-rich repeat containing G protein-coupled receptor 4	55366	2	132.7	15640.6	1318	15971.6	7869.6
86	NEU3	sialidase 3 (membrane sialidase)	10825	0	133.1	13147.3	1693.3	6615.2	3276.1	2812
87	CYP2A13	cytochrome P450, family 2, subfamily A, polypeptide 13	1553	1	133.7	1245.1	6084.4 12711.5		5122.1
88	LOC401463	uncharacterized LOC401463	401463	0	133.9
89	CELF3	CUGBP, Elav-like family member 3	11189	2	134	194.5	729	3232.8		8807.5
90	B4GALNT4	beta-1,4-N-acetyl-galactosaminyl transferase 4	338707	1	134.1	944.8	2608.6	8428.8	13386.2
91	HLA-DOA	major histocompatibility complex, class II, DO alpha	3111	3	134.4	2527.1	1956.8	10530.6	5586.1
92	PYGO2	pygopus homolog 2 (Drosophila)	90780	2	134.9	11166.3		18150.2	3982.2	735.5
93	NTRK3-AS1	NTRK3 antisense RNA 1	283738	0	135.4
94	NDUFV1	NADH dehydrogenase (ubiquinone) flavoprotein 1, 51kDa	4723	3	135.9	14164		16379.3	10418.3	5479.3
95	ARHGAP33	Rho GTPase activating protein 33	115703	0	135.9	602.1	704.7	10275.3	3318
96	LOC388948	uncharacterized LOC388948	388948	0	136
97	SYNGAP1	synaptic Ras GTPase activating protein 1	8831	1	137.4	2953.4
98	UBE2H	ubiquitin-conjugating enzyme E2H	7328	2	137.9	16483		14263.2	12222.9	8697.9
99	NPAS1	neuronal PAS domain protein 1	4861	0	138.7	408.3	1949.4	168.6	4779.3
100	IQCF2	IQ motif containing F2	389123	1	141.5	3929.4	3846.8		2975.1
