# Supplementary material for: Efficient and Simple Production of Insulin-Producing Cells from Embryonal Carcinoma Stem Cells Using Mouse Neonate Pancreas Extract, As a Natural Inducer
Source: PLoS One. 2014 Mar 10;9(3):e90885. doi: 10.1371/journal.pone.0090885 (PMC3948699; doi:10.1371/journal.pone.0090885)
Supplement: Table S2 — Highly co-expressed genes with EP300 transcription factor in different microarray experiments. (XLSX) [file pone.0090885.s003.xlsx]

## Sheet: coex_list EP300
	Gene	Function	Entrez Gene ID	Reliability	Hsa MR for EP300	Hsa2 MR for EP300	Mcc MR for EP300	Mmu MR for Ep300	Rno MR for Ep300	Gga MR for EP300	Dme MR for nej	Cel MR for cbp-1
0	EP300	E1A binding protein p300	2033	3	0	0	0	0	0	0	0	0
1	CREBBP	CREB binding protein	1387	2	5.1	1	1.4	73.5	41.7	1204.5
2	ZNF281	zinc finger protein 281	23528	2	6.5	713.9		130.1	637
3	BRD1	bromodomain containing 1	23774	3	8	24.9	15.2		122.6	708.6
4	TOB2	transducer of ERBB2, 2	10766	0	12		619.4	339.3	1909.7	194.4	2458.9
5	PDPK1	3-phosphoinositide dependent protein kinase-1	5170	1	17.4	99		221	2671.4	312.4	1879.3	325.2
6	MLL2	myeloid/lymphoid or mixed-lineage leukemia 2	8085	3	18.6	7.1	42.7	20285.5
7	MLL5	myeloid/lymphoid or mixed-lineage leukemia 5 (trithorax homolog, Drosophila)	55904	3	18.8	45.3		30.3	7.2	1382
8	ZCCHC6	zinc finger, CCHC domain containing 6	79670	3	20.1	383.5	727.7	369.2	1428.1			1617
9	ASH1L	ash1 (absent, small, or homeotic)-like (Drosophila)	55870	3	21.4	34.5		151.9	3	1899.5
10	KIAA2018	KIAA2018	205717	3	23.1	48	10561.7	45.8
11	PHF12	PHD finger protein 12	57649	2	25	9.4	376.1	2410.8	53	629.1
12	CUX1	cut-like homeobox 1	1523	2	46.9	204.3	2947.9	889.8	232	2014.8		142.7
13	FBXO11	F-box protein 11	80204	2	49.1	626		30.2	31.8	1117.5	80.9	1189.2
14	ZNF654	zinc finger protein 654	55279	3	52.4	2214.9		146.6	119.8	646.8
15	SON	SON DNA binding protein	6651	3	56.8	40.1		343.9	339.8	466.7
16	SKI	v-ski sarcoma viral oncogene homolog (avian)	6497	2	58.5	1708.4	11179.4	702.6		1113.8
17	ARID4B	AT rich interactive domain 4B (RBP1-like)	51742	3	59.1	543.2	162.7	46.4	113.7		357.4
18	SECISBP2L	SECIS binding protein 2-like	9728	2	60.5	368.4	4959.2	100	3905.5	2648.6
19	FOXO1	forkhead box O1	2308	0	67.5	7763.4	442.3	1307.1	2658.1
20	ANKRD11	ankyrin repeat domain 11	29123	2	68.6	65.9	424.3	210.7		228
21	REL	v-rel reticuloendotheliosis viral oncogene homolog (avian)	5966	2	73.9	178.3	2526.2	9005.7		3806.5
22	SP2	Sp2 transcription factor	6668	2	75.9	48	578.7	806		6988.7
23	MTMR3	myotubularin related protein 3	8897	2	77.9	33.7	242.2	691.5	1829.3	546.2	2181.9
24	SIRT1	sirtuin 1	23411	2	78.7	1966.5	66	13.6		4070.6		2461.6
25	SPEN	spen homolog, transcriptional regulator (Drosophila)	23013	3	78.9	2.5	71.8	2356.5	5.7	17.9
26	TNRC6B	trinucleotide repeat containing 6B	23112	3	80	3.7	484.4	19	833		591.7
27	PRRC2C	proline-rich coiled-coil 2C	23215	3	84	2.8	12.2	2467	1228.7	1121.3
28	BCOR	BCL6 corepressor	54880	2	85.5	79.1	111.9	358.3	312.8	1717.2
29	KPNA6	karyopherin alpha 6 (importin alpha 7)	23633	2	89.4	941	808.3	565.7	12596.7	444.1	2851.8
30	SETD1B	SET domain containing 1B	23067	3	95.7	295.5		35.7		624.5
31	NUP50	nucleoporin 50kDa	10762	1	96.2	1587.6	7204.1	2465.3	6374.9	3923.3	1007.4
32	KAT6A	K(lysine) acetyltransferase 6A	7994	3	100.4	23.6	59.8	91.9	284.8	41.9	235
33	ANKHD1	ankyrin repeat and KH domain containing 1	54882	0	103.7					167.6	40.7
34	SF3A1	splicing factor 3a, subunit 1, 120kDa	10291	3	104.1	27.2	746.1	7837.4	4057.4	2430.6	378.2	2036.3
35	ZNF3	zinc finger protein 3	7551	3	104.2	1950.5		7417.9
36	TNRC6A	trinucleotide repeat containing 6A	27327	2	105.1	50.6		147.9	176.2	777.8
37	DYRK1A	dual-specificity tyrosine-(Y)-phosphorylation regulated kinase 1A	1859	3	107.8	93.5	44.4	2239.4	1276.6	388.5
38	UBXN7	UBX domain protein 7	26043	2	108.7	385		428.2		4793.2	1393.5
39	RB1CC1	RB1-inducible coiled-coil 1	9821	3	112.8	1827.2	4310.2	530.5	460.4	2546.6	442.3
40	MLL3	myeloid/lymphoid or mixed-lineage leukemia 3	58508	3	114.2	4.9	6942.9	21.6		9.5
41	CHERP	calcium homeostasis endoplasmic reticulum protein	10523	3	115.6	546.5	291.1	807.5	2652	907.8	654.3	5325.2
42	MED13L	mediator complex subunit 13-like	23389	1	116	23	3808.9	475.6		207.2	26.6
43	WIPF2	WAS/WASL interacting protein family, member 2	147179	1	118	165.3		1500.3		1981.4
44	PHF17	PHD finger protein 17	79960	1	118.2	3271.8	92.2	666.2	506.9
45	SNRNP200	small nuclear ribonucleoprotein 200kDa (U5)	23020	3	118.4	216.3	438.9	1321.3	1592.7		528.8	68.9
46	KANSL1	KAT8 regulatory NSL complex subunit 1	284058	2	119.4	13.5	35.1	1650.1		2407.3
47	HMGXB4	HMG box domain containing 4	10042	2	121.2	1806.4	55.6	3561.5	1894.6	3590.7
48	KDM2A	lysine (K)-specific demethylase 2A	22992	2	121.6	4.2	50.2	655.4	42	633.6	768.5
49	C14orf43	chromosome 14 open reading frame 43	91748	1	124.3	386.5	12367.6	126.9	4047.5	393
50	RAPGEF6	Rap guanine nucleotide exchange factor (GEF) 6	51735	3	126	653.6	124	1082.9
51	USP42	ubiquitin specific peptidase 42	84132	2	127.8	204.4	200	25.8	358	2122.6
52	CHD1	chromodomain helicase DNA binding protein 1	1105	3	129.7	925.5	237.3	110.5	35	3242.5		1743.5
53	ZNF37A	zinc finger protein 37A	7587	2	130.7	1884.6
54	TGOLN2	trans-golgi network protein 2	10618	2	132.6	668.5		2886.2	4096.2	909.7
55	RANBP2	RAN binding protein 2	5903	3	134.2	888.8	1032.3	127.3	991.6		91
56	GPATCH8	G patch domain containing 8	23131	3	134.5	21	2137	11.3	1249	3985.3
57	SCAF8	SR-related CTD-associated factor 8	22828	2	134.8	10.2		313.4	130.4
58	ATXN1L	ataxin 1-like	342371	0	135.9			725.3
59	PUM1	pumilio homolog 1 (Drosophila)	9698	2	136.8	174.7	265.6	1074.3	185.1	719.1
60	LCOR	ligand dependent nuclear receptor corepressor	84458	3	138.8	413.9		108.8		1272.2
61	FAM222B	family with sequence similarity 222, member B	55731	3	139	142.4	919.6	4232.3	1422.5	420.6
62	WAC	WW domain containing adaptor with coiled-coil	51322	2	155.4	71.3		550.4		552.6
63	AFTPH	aftiphilin	54812	2	156.2	1147		1767.7	1192	3590		1234.5
64	EIF4ENIF1	eukaryotic translation initiation factor 4E nuclear import factor 1	56478	3	159.5	51		1193.9	329.6	1486.2
65	RBBP6	retinoblastoma binding protein 6	5930	3	162.5	62.6	188.7	51.2	15.5	84.8
66	PHACTR4	phosphatase and actin regulator 4	65979	2	164.4	107.1		2282.4		179.4
67	C10orf118	chromosome 10 open reading frame 118	55088	3	170.9	1425.5	395.3	1052.3		2636.1	1102.2	4165.3
68	AMBRA1	autophagy/beclin-1 regulator 1	55626	1	178	292.5	11198.5	1871.9	1466.2	350.5
69	TET3	tet methylcytosine dioxygenase 3	200424	1	178.8	143.5	501			1687.6
70	XIAP	X-linked inhibitor of apoptosis	331	2	184.7	3404		384.3	8109.8	2770.1
71	ST3GAL1	ST3 beta-galactoside alpha-2,3-sialyltransferase 1	6482	2	188.4	1228	1780.1	14473.5		2521.8
72	HIPK1	homeodomain interacting protein kinase 1	204851	1	190.2	24.1	14194.8	913.8	21.4	153.8
73	NAA16	N(alpha)-acetyltransferase 16, NatA auxiliary subunit	79612	3	195.6	1562.9	43.7	1740		1597.2
74	YTHDC1	YTH domain containing 1	91746	3	197.2	542.5	7.3	79.5	209.5
75	RC3H1	ring finger and CCCH-type domains 1	149041	3	197.4	71.8	12175.5	43.7		955.7
76	KIAA0430	KIAA0430	9665	1	199.9	38.6	1515.6	2017.8	1569.7	347.9
77	CWC25	CWC25 spliceosome-associated protein homolog (S. cerevisiae)	54883	2	201.8	597.4	4184.1	3628	7665.3	4583.1	218.8	2687.1
78	ARID4A	AT rich interactive domain 4A (RBP1-like)	5926	3	202	590.1	1787.6	8.5	635.1	1219.8
79	ZNF430	zinc finger protein 430	80264	3	204.2	2097
80	ZBTB2	zinc finger and BTB domain containing 2	57621	2	205	2004.4	440	791.8	1162.6	1018.1
81	CRKL	v-crk sarcoma virus CT10 oncogene homolog (avian)-like	1399	1	207.6	754.3	761	3570.5	1757.4	2662.2
82	AFF4	AF4/FMR2 family, member 4	27125	2	209.1	136.9		183.6	180.2	892.4	49.3
83	USP37	ubiquitin specific peptidase 37	57695	2	215.7	1497.4		3010.1		130.5
84	SETD2	SET domain containing 2	29072	2	219.9	31.7	133.9	757.3	399.1	117.3
85	CHD6	chromodomain helicase DNA binding protein 6	84181	2	220.2	195.2	392	641	216.8	485.2
86	VEZF1	vascular endothelial zinc finger 1	7716	2	222.7	224.6	145.2	100.2	640.4	2878.7
87	PHF3	PHD finger protein 3	23469	3	222.9	268.9	956	560.9	36.2	2197.4
88	SEC63	SEC63 homolog (S. cerevisiae)	11231	3	223.4	2128.8	1532.8	2598.1	3284	8058.4	5672.2	304.7
89	HERC1	HECT and RLD domain containing E3 ubiquitin protein ligase family member 1	8925	3	226	210	593.9	295.3	1359.5	578.1
90	MYSM1	Myb-like, SWIRM and MPN domains 1	114803	3	226.7	770.8		1062.5	1577.5	787.8
91	BRD4	bromodomain containing 4	23476	2	227.6	66.8		167.8	25.9
92	KLF13	Kruppel-like factor 13	51621	1	232.4	2506.4		5581.6	2263.2	2030.1
93	ZFX	zinc finger protein, X-linked	7543	3	236.7	1481		530.7		228.7
94	SEC16A	SEC16 homolog A (S. cerevisiae)	9919	3	236.7	132.2		1331.4		298.8
95	TMEM170A	transmembrane protein 170A	124491	1	236.9	5693.8		9890.3	1641.2	1638.5	4312.1
96	JMJD1C	jumonji domain containing 1C	221037	3	237.8	232.2	633.1	95	147.9	100.2
97	SLTM	SAFB-like, transcription modulator	79811	3	239.2	591.2	53.8	1794.8		3418.9	314.5
98	MECP2	methyl CpG binding protein 2 (Rett syndrome)	4204	3	243.7	256.6		844.2	790.2
99	C10orf12	chromosome 10 open reading frame 12	26148	3	247.4	73.2	408.3			5386.3
100	FBXO33	F-box protein 33	254170	2	248.8	3971.2		215.4	1052.3	644.8	635.9
