# Supplementary material for: Efficient and Simple Production of Insulin-Producing Cells from Embryonal Carcinoma Stem Cells Using Mouse Neonate Pancreas Extract, As a Natural Inducer
Source: PLoS One. 2014 Mar 10;9(3):e90885. doi: 10.1371/journal.pone.0090885 (PMC3948699; doi:10.1371/journal.pone.0090885)
Supplement: Table S3 — Highly co-expressed genes with CREB transcription factor in different microarray experiments. (XLSX) [file pone.0090885.s004.xlsx]

## Sheet: coex_list CREB
	Gene	Function	Entrez Gene ID	Reliability	Hsa MR for CREB1	Hsa2 MR for CREB1	Mcc MR for CREB1	Mmu MR for Creb1	Rno MR for Creb1	Cfa MR for CREB1	Gga MR for CREB1	Dre MR for creb1a
0	CREB1	cAMP responsive element binding protein 1	1385	2	0	0	0	0	0	0	0	0
1	EXOC5	exocyst complex component 5	10640	2	4.5	95.8	6	589.5	283.8	1858.5	152.4
2	2002-09-01	septin 2	4735	2	6	155.6	33.2	1767.5	133	4568.1	28.6	3022.9
3	ACTR2	ARP2 actin-related protein 2 homolog (yeast)	10097	2	9	407.2	41	1842.8	7247.5	446.9	4265.8	4554.2
4	CAPRIN1	cell cycle associated protein 1	4076	2	10	309.8	115	155.3	125.4	4077.7	290.1	975.8 493.9
5	WAC	WW domain containing adaptor with coiled-coil	51322	2	10.6	139		764.6			1660.2	2214.4
6	CAB39	calcium binding protein 39	51719	3	10.7	405.8	35.5	1773.2		1200.8	5952.7
7	SP3	Sp3 transcription factor	6670	2	11.5	102.1	261.5		4597	424.1	5056.3
8	DCP2	DCP2 decapping enzyme homolog (S. cerevisiae)	167227	3	13.2	123	438	376.1		1859
9	PICALM	phosphatidylinositol binding clathrin assembly protein	8301	2	13.6	960.6	449.8	2656.3	260.3	3993.6	6561.6	7718.8
10	MAP3K2	mitogen-activated protein kinase kinase kinase 2	10746	2	14.7	101.2		429.9		4127	10259.5
11	MAPK1	mitogen-activated protein kinase 1	5594	2	15.4	731.3	523.9	1064.4	308.8	3449.7	124.8	9421.9
12	KBTBD2	kelch repeat and BTB (POZ) domain containing 2	25948	1	15.9	283.2	23.8	1223.5	3693.1	2008	4385.9	1591.8
13	MAP3K7	mitogen-activated protein kinase kinase kinase 7	6885	3	16.2	305.4		1430.5	8997.1		2462.1	5526.8
14	SP1	Sp1 transcription factor	6667	1	16.9	47.6	86	83.4	249.2	3798.9	11011.1	8894.7
15	RAB5A	RAB5A, member RAS oncogene family	5868	2	17.1	503.7	832.8	1363.2	554	2973.3	8053.7	3594.2 2459.1
16	ATF1	activating transcription factor 1	466	1	17.2	560.5	77.7		8112.9	1482.3	6057.8	2494.7
17	UBXN4	UBX domain protein 4	23190	2	17.5	185.4	556.2	1378.4	1367.7	11700.7	4607.2	6900.2
18	BTBD7	BTB (POZ) domain containing 7	55727	2	17.6	280		339.1		7671.8	726.3
19	KIAA0240	KIAA0240	23506	2	17.8	446.3	469.5	1672.7	1509	2176.4	106.7
20	RSBN1L	round spermatid basic protein 1-like	222194	2	19.1	40.2	1828		8058.3		1894.2
21	MATR3	matrin 3	9782	2	20.4	971.8	2279.9	794.7	5801.3	838.4	4977.2	652.5 575.5
22	PRPF4B	PRP4 pre-mRNA processing factor 4 homolog B (yeast)	8899	3	20.5	386.3		733	599.5	423	307.1	1576.2
23	PBRM1	polybromo 1	55193	2	22.1	56.8	121.1	59.3	1124	734.5	3638.2
24	ATF2	activating transcription factor 2	1386	2	24.5	2.5		3743.3	22.6	901.2	78.1
25	GDI2	GDP dissociation inhibitor 2	2665	2	24.6	675.9	215.2	1706.8	994		1498.8	2966
26	PIAS1	protein inhibitor of activated STAT, 1	8554	2	25.6	14.4	2.8	866.1	7952	504.3	4122
27	ZNF146	zinc finger protein 146	7705	2	25.9	508.1	54.4
28	SNAP23	synaptosomal-associated protein, 23kDa	8773	2	26.5	197.4		748.5	1897.5	266.6	6912.6	5397
29	SRPK2	SRSF protein kinase 2	6733	1	27.1	262.9	649.5	2629.6	5080.5	8410.5	1281.8
30	CDC5L	CDC5 cell division cycle 5-like (S. pombe)	988	2	27.4	125.9	69.6	275.4	7356.3	421.4	3045.2	556.8
31	ACAP2	ArfGAP with coiled-coil, ankyrin repeat and PH domains 2	23527	3	28.6	134.8	408.8	669.6	2440	2313.5	5796.5
32	RHOA	ras homolog family member A	387	2	28.7	1173.8		4125.2	2084.1	2780.7	2819.7	2959.4
33	ZNF148	zinc finger protein 148	7707	2	28.7	5.3	467	231.5	3757.2	344.8	867.8	8616
34	PSEN1	presenilin 1	5663	2	28.8	397.9	828.2	2516.7	384.7	4506.4	981	1341.4
35	SUV420H1	suppressor of variegation 4-20 homolog 1 (Drosophila)	51111	2	29	195.5	357.9	270.4	9223	1601.1	649.2
36	IREB2	iron-responsive element binding protein 2	3658	2	29	130.4		245.5	776.6	2931.5	5772.5
37	JAK1	Janus kinase 1	3716	1	29.6	1163.5		589.3	1441.1	1558.2	112.4	9147.3
38	NR2C2	nuclear receptor subfamily 2, group C, member 2	7182	2	29.7	739	2377.2	789.6	1021.6	4719.5	260.6	1726.7
39	KIAA1033	KIAA1033	23325	2	29.9	38.7	853.4	69.5	5249.2	2042.9	112
40	UEVLD	UEV and lactate/malate dehyrogenase domains	55293	1	30.1	882.5		1551.7		2542.2		10012
41	ANAPC5	anaphase promoting complex subunit 5	51433	1	30.4	3485.8		1808.5	9019.9	4640.5	7354.4	2860.3
42	VEZF1	vascular endothelial zinc finger 1	7716	2	31.8	171.6	1481.1	117.8	8152		10949.6
43	DDX3X	DEAD (Asp-Glu-Ala-Asp) box polypeptide 3, X-linked	1654	2	31.9	875.8	54.2	395.4		1133.4	5761.4	1201.9 6461.5
44	TAB2	TGF-beta activated kinase 1/MAP3K7 binding protein 2	23118	2	32	43.8	636.3	403.2	11075.9	1344	55
45	YTHDF3	YTH domain family, member 3	253943	2	32.9	85.9	106.2	126.9	742.9	3538.8	7566.2	5506
46	EPC2	enhancer of polycomb homolog 2 (Drosophila)	26122	3	33.5	162.9	1211.6	243.6	1697.2	985.9	1822.2	1900.5
47	CD46	CD46 molecule, complement regulatory protein	4179	1	33.6	1524.8	8932.3	6795.7	1565.5	3197
48	SMEK2	SMEK homolog 2, suppressor of mek1 (Dictyostelium)	57223	2	34	142.4	104.5	141	340.4	1160.8	1891.6	619.8
49	EPS15	epidermal growth factor receptor pathway substrate 15	2060	3	34.2	110.4		1583.7	542		1972.8
50	COPA	coatomer protein complex, subunit alpha	1314	3	34.6	2401.9		1624.5	5510.9	7164.2	3030.6	3858
51	API5	apoptosis inhibitor 5	8539	2	35	820.6	1709.3	720	441.1	5400.2	4876.6	1967.2
52	NHLRC2	NHL repeat containing 2	374354	3	35.2	34.9	442.8	229.3	1029	5357.2	1970.7
53	HOOK3	hook homolog 3 (Drosophila)	84376	2	36.5	42.4	3671.7	1288.4	2624.9	2070.8	1186.6
54	ATP6V1A	ATPase, H+ transporting, lysosomal 70kDa, V1 subunit A	523	2	36.7	1319.3	668.3	2361.3	2788.1	1753.2	2862.1
55	NCOA3	nuclear receptor coactivator 3	8202	2	37.2	292.9	389.6	5004.1	3494.4	2893.1	752.2
56	ARPC5	actin related protein 2/3 complex, subunit 5, 16kDa	10092	3	37.5	2727.6		5282.8	10236	1762.7	6321.4	2937.7 4461.8
57	PUM2	pumilio homolog 2 (Drosophila)	23369	3	37.7	18.3	10.2	278.5	3804.8	850.5	4334.6
58	ARFIP1	ADP-ribosylation factor interacting protein 1	27236	2	37.8	117.2	1400.6	1256.1	427.1	1289.5		9036.5
59	GTF2I	general transcription factor IIi	2969	1	38.2	957.5		636.3	2005.4	2354.7	215.2
60	CCNT2	cyclin T2	905	3	38.4	30.8	192	216.3	6243.2	945.1	194	6643.4
61	GOLGA7	golgin A7	51125	2	38.7	892.4		1395.3	5445.1	3934.7	7945.9	4521.1
62	FAM208A	family with sequence similarity 208, member A	23272	2	38.9	137.4	464.7	258.9		204.8	36.7
63	SRSF1	serine/arginine-rich splicing factor 1	6426	3	39.9	784.1		146.1	1780.2	504.1	4285.5	364.4
64	STIP1	stress-induced-phosphoprotein 1	10963	3	40	4360.3	4169.1	3563	1423.4	3606.2
65	ZBTB44	zinc finger and BTB domain containing 44	29068	3	40.1	510.8	1885.5	234.9	7338.6	2567.9	1017.7
66	SPTLC1	serine palmitoyltransferase, long chain base subunit 1	10558	1	41.4	890.5		10053.7	254.2	4925.3	1621.2	6269.9
67	XRN2	5'-3' exoribonuclease 2	22803	2	41.7	330.1	677.5	1080.4	1447.2	351	6035	3248.8
68	PCNX	pecanex homolog (Drosophila)	22990	2	41.8	197.9	2929	5720.6	8982.5	791.3	48.2
69	NARG2	NMDA receptor regulated 2	79664	2	41.8	307.1	322.6	67.7	8167.5	1075.6	476.2	4926.5
70	RSBN1	round spermatid basic protein 1	54665	3	41.8	292.5			10825.1	750.7	1204
71	RPAP3	RNA polymerase II associated protein 3	79657	2	42.5	471.9	106.6	3405.5	3111.5	760.9	5566.4	2542.6
72	PIKFYVE	phosphoinositide kinase, FYVE finger containing	200576	3	42.7	84.7	5718.4	1228.2	3849.7	4451.2	254.3	9417.4
73	DICER1	dicer 1, ribonuclease type III	23405	2	42.7	73	543.1	310.6	647.9	2314	819.7	5094.2
74	SS18	synovial sarcoma translocation, chromosome 18	6760	1	43.7	294.6	178.2	841	1026.2	346.1	6695.5	186.9
75	ASXL2	additional sex combs like 2 (Drosophila)	55252	1	44	444		506.2	5027.9		99.5
76	BRCC3	BRCA1/BRCA2-containing complex, subunit 3	79184	2	44	1083.6	2057.6	346.5	10199.2	2892.3	10544.8
77	SCYL2	SCY1-like 2 (S. cerevisiae)	55681	2	44.8	170.7	488	765.3	4035.6	1204.5	111.6
78	GOPC	golgi-associated PDZ and coiled-coil motif containing	57120	2	45.4	412.2	642.2	433.7		2244.7	1784.3	4451
79	PWWP2A	PWWP domain containing 2A	114825	1	45.6	9588.6	1859.8	417.8	7885.4	1624.5	731	1354.1
80	USP33	ubiquitin specific peptidase 33	23032	3	46.5	325.9	2082.6	868	5684.7	2622.4	5200.7	5685.5
81	DDX42	DEAD (Asp-Glu-Ala-Asp) box polypeptide 42	11325	2	46.5	1118.9	1477	1762.4	7456.2	2064.8	4112.6	732.1
82	YWHAZ	tyrosine 3-monooxygenase/tryptophan 5-monooxygenase activation protein, zeta polypeptide	7534	2	46.6	586.1	82.6	2619.7	2122.8	1283.6	5405.3	795.0 4139.2
83	LCORL	ligand dependent nuclear receptor corepressor-like	254251	2	46.7	174.9	2297	3522.9		3547.6	160.8
84	HSP90AB1	heat shock protein 90kDa alpha (cytosolic), class B member 1	3326	3	46.8	3010.5	576.9	2718.9	1590	2964.4	4328.4	2406.4
85	GAB1	GRB2-associated binding protein 1	2549	0	48.9	1873.5		6108.6	11943.7	4353.4	770	5651.6
86	ZNF518A	zinc finger protein 518A	9849	2	49.1	80.5	1750.8	524.5	8623.9		3200.2
87	PSPC1	paraspeckle component 1	55269	2	49.3	654.7	3419.4	2524.9	8352.8	824.6	4334.6	1576.8
88	UBR2	ubiquitin protein ligase E3 component n-recognin 2	23304	2	50.4	154.5	4421.2	651.8	2270.9	1099.9	6537.5
89	RBM48	RNA binding motif protein 48	84060	2	50.4	913		750	7581.9	845.8	11409.4
90	MED13	mediator complex subunit 13	9969	3	51	64.1	891.9	287.9	963.3	196.7	1352.1	3228.9
91	FAM117B	family with sequence similarity 117, member B	150864	1	52.2	1312.6	11544.3	1896.6	6483.4	7265.6	5986.9
92	PIK3C2A	phosphatidylinositol-4-phosphate 3-kinase, catalytic subunit type 2 alpha	5286	1	52.7	251.5		387.3	7940.2	1819	573.1	7589.7
93	VAMP3	vesicle-associated membrane protein 3 (cellubrevin)	9341	2	53	2135.5		832.2	11629		5904.9	3352.9
94	CTNNA1	catenin (cadherin-associated protein), alpha 1, 102kDa	1495	2	53.3	2851.4	2444.2	3964.1	10715.9	8543	383.7	7287.9
95	MAPK14	mitogen-activated protein kinase 14	1432	2	53.4	775.4	60	298.2	10288.7	1840.8	5807	6689.9
96	EXOC4	exocyst complex component 4	60412	1	54.1	1976.2	77.4	607.6	11699.3	4485.8	184.2
97	UBR1	ubiquitin protein ligase E3 component n-recognin 1	197131	3	54.4	362.7	298.1	871.3		896.2	209.1
98	LOC283357	uncharacterized LOC283357	283357	0	54.7
99	CTDSPL2	CTD (carboxy-terminal domain, RNA polymerase II, polypeptide A) small phosphatase like 2	51496	2	55.8	79.9	31	414.7		287.5	29	1105.4
100	PKN2	protein kinase N2	5586	3	55.9	54.5	833.5	234.3	571.2	1143.1	148.7
