# Supplementary material for: Efficient and Simple Production of Insulin-Producing Cells from Embryonal Carcinoma Stem Cells Using Mouse Neonate Pancreas Extract, As a Natural Inducer
Source: PLoS One. 2014 Mar 10;9(3):e90885. doi: 10.1371/journal.pone.0090885 (PMC3948699; doi:10.1371/journal.pone.0090885)
Supplement: Table S5 — Relationships and references constructing WAC regulatory network ( Figure 8 ). (XLSX) [file pone.0090885.s006.xlsx]

## Sheet: Relation Table
Relation	Type	Sentence	MedLine Reference	Connectivity	# of References	Owner	Found In Pathways	Journal	Pages	Source	PubYear	Title	Volume	Effect
SRSF2 ---- WAC	Binding	WAC, a novel WW domain-containing adapter with a coiled-coil region, is colocalized with splicing factor SC35.	11827461:100	2	1		WAC				2002
MIR135A1 ---| WAC	miRNAEffect		18158296, 15806104, 17612493	2	3		WAC			miRanda, PicTar, TargetScan				negative
MIR135B ---| WAC	miRNAEffect		18158296, 15806104	2	2		WAC			miRanda, PicTar				negative
MIR17 ---| WAC	miRNAEffect		15806104, 17612493	2	2		miRNA Targets of MIR17 EP300 WAC, WAC			PicTar, TargetScan				negative
CDK9 ---> WAC	Regulation	These results provide a mechanistic explanation for how CDK9 directs H2Bub1 during differentiation through RNAPII C-terminal domain phosphorylation and recruitment of the WAC/RNF20/RNF40 ubiquitin ligase complex.	102072214:1052	2	1		WAC	Molecular Cell
VCPIP1 ---- WAC	Binding	WAC interacts with a deubiquitinase, VCPIP1/ VCIP135, to mediate Golgi biogenesis at mitosis (Fig. 2).	100022062:10073	2	1		WAC	Autophagy			2012
