# Supplementary material for: Efficient and Simple Production of Insulin-Producing Cells from Embryonal Carcinoma Stem Cells Using Mouse Neonate Pancreas Extract, As a Natural Inducer
Source: PLoS One. 2014 Mar 10;9(3):e90885. doi: 10.1371/journal.pone.0090885 (PMC3948699; doi:10.1371/journal.pone.0090885)
Supplement: Table S6 — Relationships and references constructing VEZF1 regulatory network ( Figure 9 ). (XLSX) [file pone.0090885.s007.xlsx]

## Sheet: Relation Table
Relation	Type	Sentence	MedLine Reference	Connectivity	# of References	Owner	Found In Pathways	Journal	Pages	Source	PubYear	Title	Volume	Effect
NGFR ---| VEZF1	Expression	In fact, p75(NTR) depresses the VEGF-A/Akt/eNOS/NO pathway and additionally reduces the mRNA levels of ITGB1 [beta (1) integrin], BIRC5 (survivin), PTTG1 (securin) and VEZF1.	18566344:5	2	1		VEZF1				2008			negative
DNMT3L ---- VEZF1	Binding	We note that Vezf1 protein does not appear to interact directly with Dnmt3a, Dnmt3b, or Dnmt3L, as judged by the negative results obtained in attempts to immunoprecipitate these MTases with an antibody to Vezf1 (data not shown).	18676812:1204	2	1		VEZF1				2008
DNMT3A ---- VEZF1	Binding	We note that Vezf1 protein does not appear to interact directly with Dnmt3a, Dnmt3b, or Dnmt3L, as judged by the negative results obtained in attempts to immunoprecipitate these MTases with an antibody to Vezf1 (data not shown).	18676812:1204	2	1		VEZF1				2008
RHOB ---- VEZF1	Binding	RhoB interacts with Vezf1 only in the perinuclear space, and RhoB inhibits Vezf1-dependent transcriptional regulation.	14966113:1296	2	1		VEZF1				2004
DNMT3B ---- VEZF1	Binding	We note that Vezf1 protein does not appear to interact directly with Dnmt3a, Dnmt3b, or Dnmt3L, as judged by the negative results obtained in attempts to immunoprecipitate these MTases with an antibody to Vezf1 (data not shown).	18676812:1204	2	1		VEZF1				2008
ARHGAP22 ---- VEZF1	Binding	Rac1 and Vezf1 both bind avidly to p68RacGAP, suggesting that p68RacGAP is not only a GTPase-activating protein for Rac1 but that p68RacGAP may also be part of the protein complex that binds to and modulates Vezf1 transcriptional activity.	14966113:5	2	1		VEZF1				2004
ARHGAP1 ---- VEZF1	Binding	We now report the identification of p68RacGAP, a novel Vezf1-interacting 68-kDa RhoGAP domain-containing protein. p68RacGAP mRNA is highly expressed in vascular endothelial cells by Northern blot analysis, and immunohistochemical staining of adult mouse tissues identified p68RacGAP in endothelial cells, vascular smooth muscle cells, and epithelial cells in vivo.	14966113:4	2	1		VEZF1				2004
glutathione transferase ---- VEZF1	Binding	glutathione S-transferase-Vezf1 binds avidly to Myc-p68RacGAP, but glutathione S-transferase itself does not.	14966113:1164	2	1		VEZF1				2004
GAP ---- VEZF1	Binding	p68RacGAP is a novel GTPase-activating protein that interacts with vascular endothelial zinc finger-1 and modulates endothelial cell capillary formation.	14966113:100	2	1		VEZF1				2004
MIR138-1 ---| VEZF1	miRNAEffect		15806104, 17612493	2	2		VEZF1			PicTar, TargetScan				negative
MIR150 ---| VEZF1	miRNAEffect		15806104, 17612493	2	2		VEZF1			PicTar, TargetScan				negative
C20orf20 ---- VEZF1	Binding	We further show that Vezf1 interacts with Mrg15/Mrgbp, a protein that recognizes H3K36 trimethylation, consistent with the role of histone modifications at alternatively spliced sites.	22308494:6	2	1		VEZF1				2012
MORF4L1 ---- VEZF1	Binding	We further show that Vezf1 interacts with Mrg15/Mrgbp, a protein that recognizes H3K36 trimethylation, consistent with the role of histone modifications at alternatively spliced sites.	22308494:6	2	1		VEZF1				2012
GSK3B --+> VEZF1	Regulation	This insulin-dependent mechanism involved phosphatidylinositol-3 kinase -dependent inhibition of the glycogen synthase kinase 3ß ultimately leading to derepression of Vezf1.	20837776:10096	2	1		VEZF1	FASEB Journal			2011			positive
