# Supplementary material for: Efficient and Simple Production of Insulin-Producing Cells from Embryonal Carcinoma Stem Cells Using Mouse Neonate Pancreas Extract, As a Natural Inducer
Source: PLoS One. 2014 Mar 10;9(3):e90885. doi: 10.1371/journal.pone.0090885 (PMC3948699; doi:10.1371/journal.pone.0090885)
Supplement: Table S7 — Significant subnetworks in EP300 CREB crosstalk (Figure S1). (XLSX) [file pone.0090885.s008.xlsx]

## Sheet: Enriched Sub-networks
Name	Type	Total # of Neighbors	Overlap	Percent Overlap	Gene Set Seed	Overlapping Entities	p-value	#
Neighbors of MAML2	Pathway	28	2	6	MAML2	CREB1,EP300	8.08686e-07	1
Neighbors of LYL1	Pathway	33	2	5	LYL1	CREB1,EP300	1.11742e-06	2
Neighbors of PPP2R5C	Pathway	36	2	5	PPP2R5C	CREB1,EP300	1.32656e-06	3
Neighbors of POU2F3	Pathway	38	2	5	POU2F3	CREB1,EP300	1.47595e-06	4
Neighbors of CRTC1	Pathway	44	2	4	CRTC1	CREB1,EP300	1.97192e-06	5
Neighbors of SLCO2A1	Pathway	55	2	3	SLCO2A1	CREB1,EP300	3.06743e-06	6
Neighbors of SIK2	Pathway	57	2	3	SIK2	CREB1,EP300	3.29251e-06	7
Neighbors of TDG	Pathway	60	2	3	TDG	CREB1,EP300	3.64506e-06	8
Neighbors of PRKAR2B	Pathway	65	2	3	PRKAR2B	CREB1,EP300	4.27249e-06	9
Neighbors of VRK1	Pathway	66	2	2	VRK1	CREB1,EP300	4.40395e-06	10
Neighbors of ATF5	Pathway	66	2	2	ATF5	CREB1,EP300	4.40395e-06	11
Neighbors of PLAGL1	Pathway	83	2	2	PLAGL1	CREB1,EP300	6.94355e-06	12
Neighbors of GABPA	Pathway	99	2	2	GABPA	CREB1,EP300	9.8596e-06	13
Neighbors of SUV39H1	Pathway	110	2	1	SUV39H1	CREB1,EP300	1.21602e-05	14
Neighbors of SATB1	Pathway	121	2	1	SATB1	CREB1,EP300	1.47018e-05	15
Neighbors of CAMK1	Pathway	123	2	1	CAMK1	CREB1,EP300	1.51898e-05	16
Neighbors of BCL3	Pathway	142	2	1	BCL3	CREB1,EP300	2.02231e-05	17
Neighbors of TRIB3	Pathway	158	2	1	TRIB3	CREB1,EP300	2.50195e-05	18
Neighbors of RPS6KA1	Pathway	164	2	1	RPS6KA1	CREB1,EP300	2.69496e-05	19
Neighbors of GLI3	Pathway	169	2	1	GLI3	CREB1,EP300	2.86128e-05	20
Neighbors of MIR301A	Pathway	169	2	1	MIR301A	CREB1,EP300	2.86128e-05	21
Neighbors of HIPK2	Pathway	170	2	1	HIPK2	CREB1,EP300	2.89514e-05	22
Neighbors of RPS6KA5	Pathway	190	2	1	RPS6KA5	CREB1,EP300	3.61419e-05	23
Neighbors of Runt	Pathway	195	2	1	Runt	CREB1,EP300	3.8064e-05	24
Neighbors of DYRK1A	Pathway	200	2	0	DYRK1A	CREB1,EP300	4.00359e-05	25
Neighbors of NCOR2	Pathway	200	2	0	NCOR2	CREB1,EP300	4.00359e-05	26
Neighbors of histone H1	Pathway	209	2	0	histone H1	CREB1,EP300	4.37109e-05	27
Neighbors of STAT4	Pathway	215	2	0	STAT4	CREB1,EP300	4.62505e-05	28
Neighbors of p90RSK	Pathway	217	2	0	p90RSK	CREB1,EP300	4.71129e-05	29
Neighbors of PRMT1	Pathway	234	2	0	PRMT1	CREB1,EP300	5.47656e-05	30
Neighbors of CoA	Pathway	237	2	0	CoA	CREB1,EP300	5.61758e-05	31
Neighbors of MAPK11	Pathway	244	2	0	MAPK11	CREB1,EP300	5.9536e-05	32
Neighbors of HDAC4	Pathway	264	2	0	HDAC4	CREB1,EP300	6.96745e-05	33
Neighbors of DRD3	Pathway	273	2	0	DRD3	CREB1,EP300	7.44967e-05	34
Neighbors of LEF1	Pathway	278	2	0	LEF1	CREB1,EP300	7.72455e-05	35
Neighbors of CAMK4	Pathway	282	2	0	CAMK4	CREB1,EP300	7.94803e-05	36
Neighbors of TORC2	Pathway	283	2	0	TORC2	CREB1,EP300	8.0044e-05	37
Neighbors of CREM	Pathway	284	2	0	CREM	CREB1,EP300	8.06097e-05	38
Neighbors of ANK2	Pathway	292	2	0	ANK2	CREB1,EP300	8.52069e-05	39
Neighbors of PGI2	Pathway	309	2	0	PGI2	CREB1,EP300	9.53991e-05	40
Neighbors of NR0B2	Pathway	336	2	0	NR0B2	CREB1,EP300	0.00011277	41
Neighbors of IRS1	Pathway	337	2	0	IRS1	CREB1,EP300	0.000113441	42
Neighbors of TCF7L2	Pathway	337	2	0	TCF7L2	CREB1,EP300	0.000113441	43
Neighbors of arachidonate 15-lipoxygenase	Pathway	349	2	0	arachidonate 15-lipoxygenase	CREB1,EP300	0.000121652	44
Neighbors of TGFBR	Pathway	352	2	0	TGFBR	CREB1,EP300	0.000123749	45
Neighbors of ATF3	Pathway	352	2	0	ATF3	CREB1,EP300	0.000123749	46
Neighbors of PRKCQ	Pathway	355	2	0	PRKCQ	CREB1,EP300	0.000125864	47
Neighbors of HDAC3	Pathway	359	2	0	HDAC3	CREB1,EP300	0.000128713	48
Neighbors of AKT2	Pathway	362	2	0	AKT2	CREB1,EP300	0.00013087	49
Neighbors of RAPGEF3	Pathway	366	2	0	RAPGEF3	CREB1,EP300	0.000133774	50
Neighbors of MAPKAP1	Pathway	367	2	0	MAPKAP1	CREB1,EP300	0.000134505	51
Neighbors of GABA	Pathway	368	2	0	GABA	CREB1,EP300	0.000135238	52
Neighbors of MLL	Pathway	375	2	0	MLL	CREB1,EP300	0.000140425	53
Neighbors of FOXA2	Pathway	381	2	0	FOXA2	CREB1,EP300	0.000144948	54
Neighbors of SGK1	Pathway	387	2	0	SGK1	CREB1,EP300	0.000149543	55
Neighbors of MAP3K1	Pathway	406	2	0	MAP3K1	CREB1,EP300	0.000164568	56
Neighbors of PKD1	Pathway	409	2	0	PKD1	CREB1,EP300	0.000167006	57
Neighbors of PIN1	Pathway	425	2	0	PIN1	CREB1,EP300	0.000180311	58
Neighbors of AICAR	Pathway	429	2	0	AICAR	CREB1,EP300	0.000183717	59
Neighbors of SAPK	Pathway	431	2	0	SAPK	CREB1,EP300	0.000185432	60
Neighbors of vitamin D3	Pathway	444	2	0	vitamin D3	CREB1,EP300	0.000196774	61
Neighbors of neurotransmitters	Pathway	453	2	0	neurotransmitters	CREB1,EP300	0.000204823	62
Neighbors of SUMO1	Pathway	456	2	0	SUMO1	CREB1,EP300	0.000207542	63
Neighbors of IKBK	Pathway	459	2	0	IKBK	CREB1,EP300	0.000210278	64
Neighbors of deacetylase	Pathway	464	2	0	deacetylase	CREB1,EP300	0.000214879	65
Neighbors of GAPDH	Pathway	471	2	0	GAPDH	CREB1,EP300	0.000221405	66
Neighbors of PTGER2	Pathway	476	2	0	PTGER2	CREB1,EP300	0.000226125	67
Neighbors of SNCA	Pathway	478	2	0	SNCA	CREB1,EP300	0.000228028	68
Neighbors of catecholamines	Pathway	483	2	0	catecholamines	CREB1,EP300	0.000232818	69
Neighbors of IL6R	Pathway	493	2	0	IL6R	CREB1,EP300	0.000242548	70
Neighbors of 15-deoxy-PGJ2	Pathway	494	2	0	15-deoxy-PGJ2	CREB1,EP300	0.000243532	71
Neighbors of hyaluronic acid	Pathway	495	2	0	hyaluronic acid	CREB1,EP300	0.000244518	72
Neighbors of YY1	Pathway	501	2	0	YY1	CREB1,EP300	0.000250476	73
Neighbors of ETS1	Pathway	502	2	0	ETS1	CREB1,EP300	0.000251476	74
Neighbors of REL	Pathway	503	2	0	REL	CREB1,EP300	0.000252477	75
Neighbors of STAT6	Pathway	506	2	0	STAT6	CREB1,EP300	0.000255495	76
Neighbors of CREBBP	Pathway	513	2	0	CREBBP	CREB1,EP300	0.000262606	77
Neighbors of PTGER4	Pathway	516	2	0	PTGER4	CREB1,EP300	0.000265683	78
Neighbors of bile acids	Pathway	517	2	0	bile acids	CREB1,EP300	0.000266713	79
Neighbors of MDM2	Pathway	520	2	0	MDM2	CREB1,EP300	0.000269814	80
Neighbors of vitronectin receptor (integrin)	Pathway	527	2	0	vitronectin receptor (integrin)	CREB1,EP300	0.00027712	81
Neighbors of AMP	Pathway	566	2	0	AMP	CREB1,EP300	0.000319612	82
Neighbors of HDAC1	Pathway	587	2	0	HDAC1	CREB1,EP300	0.000343747	83
Neighbors of BRCA1	Pathway	594	2	0	BRCA1	CREB1,EP300	0.000351988	84
Neighbors of TGM2	Pathway	611	2	0	TGM2	CREB1,EP300	0.000372406	85
Neighbors of CDK5	Pathway	619	2	0	CDK5	CREB1,EP300	0.000382214	86
Neighbors of PRKCZ	Pathway	626	2	0	PRKCZ	CREB1,EP300	0.0003909	87
Neighbors of alkaline phosphatase	Pathway	649	2	0	alkaline phosphatase	CREB1,EP300	0.000420128	88
Neighbors of GRP	Pathway	656	2	0	GRP	CREB1,EP300	0.000429233	89
Neighbors of serotonin	Pathway	663	2	0	serotonin	CREB1,EP300	0.000438435	90
Neighbors of RA receptor	Pathway	679	2	0	RA receptor	CREB1,EP300	0.000459836	91
Neighbors of DRD2	Pathway	697	2	0	DRD2	CREB1,EP300	0.000484521	92
Neighbors of dihydrotestosterone	Pathway	708	2	0	dihydrotestosterone	CREB1,EP300	0.000499923	93
Neighbors of NGF family	Pathway	755	2	0	NGF family	CREB1,EP300	0.000568451	94
Neighbors of melatonin	Pathway	767	2	0	melatonin	CREB1,EP300	0.000586652	95
Neighbors of dopamine	Pathway	774	2	0	dopamine	CREB1,EP300	0.000597402	96
Neighbors of arachidonic acid	Pathway	777	2	0	arachidonic acid	CREB1,EP300	0.000602039	97
Neighbors of ATM	Pathway	780	2	0	ATM	CREB1,EP300	0.000606694	98
Neighbors of butanoic acid	Pathway	780	2	0	butanoic acid	CREB1,EP300	0.000606694	99
Neighbors of Li+	Pathway	782	2	0	Li+	CREB1,EP300	0.000609807	100
