# Supplementary material for: Efficient and Simple Production of Insulin-Producing Cells from Embryonal Carcinoma Stem Cells Using Mouse Neonate Pancreas Extract, As a Natural Inducer
Source: PLoS One. 2014 Mar 10;9(3):e90885. doi: 10.1371/journal.pone.0090885 (PMC3948699; doi:10.1371/journal.pone.0090885)
Supplement: Table S8 — Relations and their references constructing CREB1 EP300 crosstalk network (Figure S1). (XLSX) [file pone.0090885.s009.xlsx]

## Sheet: Relation Table
Relation	Type	Sentence	MedLine Reference	Connectivity	# of References	Owner	Found In Pathways	Journal	Pages	Source	PubYear	Title	Volume	Effect
PTGER4 --+> CREB1	Regulation	We now show that stimulation of both the human EP2 and EP4 receptors by PGE2 can lead to the phosphorylation of CREB at Ser-133., Furthermore, the prostaglandin E2-mediated increase in binding of p-CREB to the CYP19 I.3/II promoter was suppressed by EP2 and EP4 antagonists or silencing of these receptors., The activation of EP4 by prostaglandin E2 results in the activation of PKA, CREB phosphoryl…	15855407:1066, 18083712:1360, 16709925:1268, 18849297:1224	2	4		CREB1 EP300				2005, 2008, 2006, 2009			positive
HDAC4 ---> EP300	Regulation	These results indicate that HDAC4 and HDAC5 increase the transactivation function of HIF-1alpha by promoting dissociation of HIF-1alpha from FIH-1 and association with p300., Coexpression of HDAC4 led to a dose-dependent cancellation of the enhancement of the reporter gene activity by p300.	19071119:5, 10825153:1164	2	2		CREB1 EP300				2009, 2000			unknown
GAPDH --+> EP300	Regulation	Our findings reveal a pathway in which nitric oxide-induced nuclear GAPDH mediates cell death through p300/CREB binding protein., Mechanistically, overexpression, as well as enhanced autoacetylation, of p300 induced by nucleophosmin (NPM1) and glyceraldehyde 3-phosphate dehydrogenase (GAPDH) causes the hyperacetylation, which is nitric oxide signal dependent., Nitric oxide-induced nuclear GAPDH a…	18552833:7, 20797619:2, 20101263:1297, 19229245:1271, 19779498:1357, 19304754:1062, 19147537:1238	2	7		CREB1 EP300				2008, 2010, 2009			positive
SIK2 ---> CREB1	Regulation	These findings suggest that SIK2 plays critical roles in neuronal survival, is modulated by CaMK I/IV, and regulates CREB via transducer of regulated CREB activity 1., Results obtained with the T37i cells suggested that SIK2 was able to inhibit the action of transducer of regulated CREB activity2., SIK2 is localized mainly in the cytoplasm of mouse 3T3-L1 preadipocytes but represses CREB activity…	21220102:5, 19351809:1257, 15511237:1068	2	3		CREB1 EP300				2011, 2009, 2004			unknown
NGF family --+> CREB1	Regulation	Moreover, the ability of neurotrophins to stimulate CREB phosphorylation was abolished in CNS neurons from MSK1 knock-out mice., Here, we show that calcium/calmodulin-dependent kinase IV (CaMKIV) is necessary for the neurotrophin-induced phosphorylation of CREB and the block of myelin-mediated inhibition of axonal growth., These findings reveal a previously unrecognized, CaMK-dependent mechanism …	15128846:5, 18381242:3, 9390517:4, 10479691:3, 19864463:6, 18036576:7, 17823123:5, 10491152:1291, 17110531:1224, 17000774:1205 <more data available...>	2	11		CREB1 EP300				2004, 2008, 1997, 1999, 2010, 2007, 2006			positive
HDAC1 ---| EP300	Regulation	Further, HDAC1 binds to the first zinc finger of KLF5, which is the same region where p300 interacts with KLF5 and, intriguingly, HDAC1 inhibits binding of p300 to KLF5., HDAC1 overexpression also increased the level of Sp1 deacetylation and elevated the interaction between Sp1 and p300, and subsequently that Sp1/p300 complex bound to the promoter of PP2Ac, thus leading to induction of PP2Ac expr…	15668237:8, 21420382:3, 17332356:1226, 15496408:1262, 17682057:1282, 15817882:1116	2	6		CREB1 EP300				2005, 2011, 2007, 2004			negative
STAT4 --+> CREB1	Regulation	In addition, three TFs decreased within the range of 33-50% (TFIID, E2F1, CREB) and two TFs increased within the range of 50-100% (PAX-5, Stat4).	16112330:6	2	1		CREB1 EP300				2005			positive
GRP --+> EP300	Regulation	Incubation with neutral endopeptidase, which degrades bombesin, or bombesin receptor antagonists blocked bombesin-induced p300 histone acetyltransferase activity., A recent report showing that bombesin could activate p300 histone acetyltransferase activity leading to androgen receptor transactivation in prostate cells supports this theory (38)., Similarly, the neuropeptide bombesin has been found…	16434977:8, 17079466:1264, 18845648:1322	2	3		CREB1 EP300				2006, 2009			positive
CRTC1 ---> EP300	Regulation	These results indicate that MECT1-MAML2 strongly enhances p300 transcriptional activity, and this enhancement is mainly contributed by the transcriptional activation domain domain of MAML2 (Figure 5D).	15961999:1162	2	1		CREB1 EP300				2005			unknown
DYRK1A ---> EP300	Regulation	Importantly, HIPK2 and DYRK1A increased phosphorylation of p300 greatly only in the presence of RUNX1/PEBP2-ß, consistent with the notion that RUNX1/PEBP2-ß complex is involved in the recruitment of these kinases.	18695000:1181	2	1		CREB1 EP300				2008
MAML2 --+> CREB1	Regulation	In summary, we have demonstrated that MECT1-MAML2-induced activation of CREB is a critical mechanism for cell transformation., TORC1-MAML2 is a fusion oncoprotein found in malignant salivary gland tumor and promotes oncogenesis through activating CREB and its target genes (Coxon et al., 2005[Go]; Wu et al., 2005[Go])., These observations support the model where Mect1-Maml2 binds to CREB-regulated…	15961999:1241, 18784253:1066, 16103063:1230	2	3		CREB1 EP300				2005, 2008			positive
PRKCZ --+> EP300	Regulation	By using dominant negative mutant and small interference RNA approaches, we have demonstrated that the association between hypoxia-inducible factor-alpha and p300 is modulated by PKCzeta., Protein kinase C zeta transactivates hypoxia-inducible factor alpha by promoting its association with p300 in renal cancer., In a renal cancer model, protein kinase C? activated hypoxia-inducible factor -1a and…	14744756:3, 16467381:1588, 16778206:1275, 15494311:1049	2	4		CREB1 EP300				2004, 2006			positive
TORC2 ---> EP300	Regulation	Two recent studies explored transcriptional activation by phosphorylated CREB and found that TORC2 was required for CREB-binding protein/p300 recruitment and activation of selective genes in vivo (41, 51)., Figure 5 TORC2 is required for recruitment of CBP/p300 to cAMP responsive promoters. (A) chromatin immunoprecipitation assay assay of HEK293T cells exposed to forskolin for the times indicated.	18070920:1301, 17476304:1135	2	2		CREB1 EP300				2008, 2007			unknown
LEF1 ---> EP300	Regulation	The finding that the CH-3 domain of dCBP could bind to murine LEF-1 (Waltzer and Bienz, 1998) raised the possibility that the interaction between p300 and ß-catenin might be mediated indirectly through LEF-1 or other TCF factors present in the reticulocyte lysate used for the previous pull-down experiments.	10775268:1163	2	1		CREB1 EP300				2000
MLL --+> CREB1	Regulation	Using purified components, we found that the MLL activation domain facilitated the binding of CREB-CREB-binding protein to phosphorylated CREB., Notably, the coactivator MLL has also been found to increase the CREB:CBP interaction by associating with CBP (Ernst et al, 2001; Goto et al, 2002)., Binding of the mixed lineage leukemia (MLL) protein to KIX, for example, potentiates the interaction of …	11259575:5, 17476304:1168, 15585582:1045	2	3		CREB1 EP300				2001, 2007, 2004			positive
TCF7L2 ---> EP300	Regulation	The C terminus of TCF4E mediates an interaction with p300., With disease progression, the Wnt/ß-catenin signaling cascade may become more dependent on the usage of the coactivator CBP resulting in expression of CBP/ß-catenin/TCF4-mediated gene products [e.g., survivin ( 8), S100A4 ( 21), and EphB4] at the expense of the p300/ß-catenin/TCF4 interaction-dependent gene products (e.g., EphB2).	12446687:1247, 19366806:1159	2	2		CREB1 EP300				2003, 2009			unknown
PTGER2 --+> CREB1	Regulation	Activation of EP2 receptor-induced phosphorylation of ERK and cAMP response element binding protein (CREB)., We now show that stimulation of both the human EP2 and EP4 receptors by PGE2 can lead to the phosphorylation of CREB at Ser-133., Furthermore, the prostaglandin E2-mediated increase in binding of p-CREB to the CYP19 I.3/II promoter was suppressed by EP2 and EP4 antagonists or silencing of …	12933667:4, 15855407:1066, 18083712:1360, 17277233:1201, 18849297:1224	2	5		CREB1 EP300				2003, 2005, 2008, 2007, 2009			positive
REL ---> EP300	Regulation	Such synergistic targeting could involve any of the following: 1) the cooperative association of Rel and CREB transcription factor family members with CD28 response element-3'-TPA response element enhancer DNA; 2) a simultaneous “bidentate” recruitment of transcriptional coactivators such as p300 and CREB-binding protein by c-Rel and CREB; 3) CD28-dependent post-translational modification of c-Re…	9417115:1251	2	1		CREB1 EP300				1998
SUV39H1 ---| EP300	Regulation	Furthermore, pre-methylation by Set9 and Suv39H1 of H3 in a core histone mixture had different effects on the subsequent acetylation of H3 and H4 by p300, with Set9 stimulating and Suv39H1 inhibiting the p300-mediated acetylation [54].	11985608:1156	2	1		CREB1 EP300				2002			negative
TDG ---| EP300	Regulation	SUMO-1-dependent allosteric regulation of thymine DNA glycosylase alters subnuclear localization and CBP/p300 recruitment., TDG sumoylation also drastically reduces interactions with CREB-binding protein/p300, thereby preventing efficient acetylation (20)., Based on these observations the authors suggested that formation of a stable p300-TDG-APE complex at the repair sites might involve additiona…	17060459:100, 19966277:1342, 12937166:1342, 12483508:1425	2	4		CREB1 EP300				2007, 2009, 2003, 2002			negative
MAPK11 --+> CREB1	Regulation	This may not be the only critical CREB kinase activated by p38ß mitogen-activated protein kinase in this system., Both p38a and p38ß can induce CREB and ATF1 phosphorylation by an indirect phosphorylation cascade through their substrates MAPKAP-2 (56) and MSK1 (13)., Other downstream nuclear kinases could be involved, such as mitogen- and stress-activated protein kinase 1/2 , recently identified …	10488088:1286, 20053736:1383, 15138445:1241, 10391889:1207, 11207300:1154, 11909979:1034, 15901830:1067	2	7		CREB1 EP300				1999, 2010, 2004, 2001, 2002, 2005			positive
REL ---> CREB1	Regulation	Such synergistic targeting could involve any of the following: 1) the cooperative association of Rel and CREB transcription factor family members with CD28 response element-3'-TPA response element enhancer DNA; 2) a simultaneous “bidentate” recruitment of transcriptional coactivators such as p300 and CREB-binding protein by c-Rel and CREB; 3) CD28-dependent post-translational modification of c-Re…	9417115:1251	2	1		CREB1 EP300				1998
deacetylase ---> CREB1	Regulation	Inhibition of deacetylases increases CREB/activating transcription factor DNA binding activity in vitro., Michael et al. (28) demonstrated that inhibition of deacetylase activity, without affecting phosphatase activity, prolongs the phosphorylation of CREB after forskolin stimulation., These results thus demonstrate that treatment with deacetylase inhibitors increases CREB/ATF binding to the Bovi…	15163662:1341, 12595525:1314, 15564493:1430	2	3		CREB1 EP300				2004, 2003			unknown
TGM2 --+> CREB1	Regulation	TG2 knockdown decreased CREB phosphorylation, and CREB knockdown decreased MMP-2 expression., Treatment with forskolin, an adenylyl cyclase activator, increased that activation-associated phosphorylation of CREB, which was prolonged by Tissue transglutaminase overexpression.	19324884:8, 12743114:4	2	2		CREB1 EP300				2009, 2003			positive
arachidonate 15-lipoxygenase --+> CREB1	Regulation	Moreover, our findings indicate that, among lipoxygenase enzymes, 15-lipoxygenase plays a major role in Ang II- or arachidonic acid-induced RGS2 mRNA expression (Fig. 8F). 15-Lipoxygenase has also been implicated in the action of Ang II to activate Syk, Ras, p38 MAPK, and CREB (12, 38, 62, 72).	17613534:1324	2	1		CREB1 EP300				2007			positive
vitronectin receptor (integrin) ---> CREB1	Regulation	Taken together, these results suggest that Th2 cells induce the expression of neurotrophins in glial cells due to their ability to induce glial activation of CREB and that the activation of CREB is mediated via possible contact between the a5ß3 integrin of Th2 cells and PDGF-Rß of glial cells.	17823123:1368	2	1		CREB1 EP300				2007
POU2F3 ---| EP300	Regulation	Given these findings, combined with our results that the core promoter of K14 can mediate repression by Skn-1a and that CREB-binding protein overexpression can rescue this repression, we suggest that Skn-1a mediates repression at the core by antagonizing CREB-binding protein/p300 function.	11429405:1302	2	1		CREB1 EP300				2001			negative
IKBK ---> CREB1	Regulation	Similar results were obtained with cells infected with Tax M47 (Fig. 4J), suggesting the dispensability of the CREB-activating function of Tax in I?B kinase relocalization., In particular, PP2A has been shown to modulate the activities of ERK/MAPKs, CaMKs, JNK, PKA, -B, and -C, as well as I?B kinases resulting in the regulation of the activity of numerous transcription factors such as activator p…	17145747:1175, 16224536:1338	2	2		CREB1 EP300				2007, 2005			unknown
TRIB3 ---| EP300	Regulation	As shown in Fig. 5B, TRB3 inhibited the p300-ATF4 interaction as well.	17872950:1191	2	1		CREB1 EP300				2007			negative
NGF family --+> EP300	Regulation	Neurotrophin stimulation stabilizes formation of PCAF-p300 nuclear complexes detectable by coimmunoprecipitation (Fig. 1C, lanes 6 and 12 h).	15496412:1103	2	1		CREB1 EP300				2004			positive
Runt --+> CREB1	Regulation	Although acute myeloid leukemia binding is not required for TGF-ß-dependent transcription from the germ line Ig a promoter, acute myeloid leukemia proteins cooperate with Smad3/4 in a TGF-ß-dependent manner and enhance the TGF-ß-induced synergy of CREB and Smad3.	10748032:1244	2	1		CREB1 EP300				2000			positive
GLI3 --+> EP300	Regulation	Moreover, Gli2 and Gli3 have potential binding sites for interaction with cAMP-response element-binding protein/p300 (a coactivator-acetyltransferase), whereas Gli1 lacks such a site (15).	12426310:1058	2	1		CREB1 EP300				2003			positive
GLI3 --+> CREB1	Regulation	Moreover, Gli2 and Gli3 have potential binding sites for interaction with cAMP-response element-binding protein/p300 (a coactivator-acetyltransferase), whereas Gli1 lacks such a site (15).	12426310:1058	2	1		CREB1 EP300				2003			positive
IRS1 ---> CREB1	Regulation	Expression of IRS-2 or IRS-3 in the IRS-1 knockout cells also slightly restored CREB phosphorylation by IGF-1 stimulation.	12082100:1260	2	1		CREB1 EP300				2002
MAP3K1 ---> CREB1	Regulation	VIP/PACAP regulation of both the MEKK1/MEK3/p38 MAPK-mediated TBP activation and CREB/pRSV-CREB-binding protein interactions is entirely cAMP-dependent., SDF-1a activates Gai, which in turn activates Gai2-PI3K-protein kinase C?-MEKK1/2-ERK1/2 (Fig. 3A) resulting in the phosphorylation of CREB, which is repressed by ICER (Figs 1 and 2)., Glycogen synthase kinase-3ß regulates the activity of a broa…	11029467:1460, 18316470:1292, 15252041:1065	2	3		CREB1 EP300				2001, 2008, 2004			unknown
PTGER2 --+> EP300	Regulation	We present evidence that prostaglandin E2 via EP2 and EP4 stimulated the interaction between p300 and the CYP19 I.3/II promoter.	18083712:1362	2	1		CREB1 EP300				2008			positive
PTGER4 --+> EP300	Regulation	We present evidence that prostaglandin E2 via EP2 and EP4 stimulated the interaction between p300 and the CYP19 I.3/II promoter.	18083712:1362	2	1		CREB1 EP300				2008			positive
RPS6KA1 ---> EP300	Regulation	Activation of CBP/p300 by RSK1.	12213813:1258	2	1		CREB1 EP300				2002			unknown
SUMO1 ---> CREB1	Regulation	Thus, in prolonged hypoxia, CREB is modified by association with SUMO-1., Mutation of lysine 155 actually resulted in increased CREB modification by SUMO-1., Furthermore, overexpression of SUMO-1 results in cAMP-response element binding protein stabilization and enhanced transcriptional activity.	12552083:9, 12552088:1233, 16137616:1320	2	3		CREB1 EP300				2003, 2005			unknown
p90RSK ---> EP300	Regulation	For instance, pp90Rsk and p160Src have been shown to contribute to the control of p300/CREB binding protein function (28, 29)., Thus, the stimulation of p300 transcriptional activity by NGF may be medaited by Ras-dependent MAPK pathway, possibly involving pp90RSK.	10330164:1036, 10362258:1222	2	2		CREB1 EP300				1999			unknown
SIK2 ---| EP300	Regulation	SIK2-mediated phosphorylation of p300 on Ser89 inhibits its histone acetyltransferase activity.	21084751:1105	2	1		CREB1 EP300				2010			negative
TRIB3 ---| CREB1	Regulation	Our findings demonstrate what we believe to be a novel regulation of a subset of exocytosis genes, whereby a transcriptionally inactive TRB3/ATF4 complex competitively inhibits CREB binding to CRE-binding sites, leading to downregulation of SNAP25 (Figure 7F).	20592469:1243	2	1		CREB1 EP300				2010			negative
RA receptor ---> CREB1	Regulation	Interestingly, there is interdependence between these two signaling pathways, because CREB1 complexes are regulated by all-trans-all-trans-retinoic acid and retinoic acid receptor complexes by forskolin., However, we cannot either dismiss the possibility that retinoid X receptor could mediate a similar action or that a RAR/retinoid X receptor heterodimer could participate in the induction of CREB…	19416972:1066, 15371543:1250	2	2		CREB1 EP300				2009, 2004			unknown
DRD2 --+> CREB1	Regulation	In this study, we show that D(2) receptors can activate the mitogen-activated protein kinase and the cAMP response element-binding protein (CREB) in neurons., This effect involves the mitogen-activated protein kinase transduction cascade and is associated with a D2R-induced increase in the recruiting and phosphorylation of the transcriptional coactivator cAMP-responsive element-binding protein (C…	10500224:2, 16606840:3, 15138441:1308, 18580876:1515, 17989303:1149, 11717377:1222, 10908600:1329, 15509648:1039	2	8		CREB1 EP300				1999, 2006, 2004, 2009, 2007, 2001, 2000, 2005			positive
IL6R ---> CREB1	Regulation	Surprisingly, soluble IL-6 receptor (sIL-6R) produced initial decrease of spontaneous EPSCs, followed by increase of spontaneous EPSCs and CREB phosphorylation.	18480275:8	2	1		CREB1 EP300				2008			unknown
LEF1 --+> CREB1	Regulation	LEF-1 participates in regulation of the enhancer associated with the T cell receptor -alpha gene by inducing a sharp bend in the DNA and facilitating interactions between Ets-1, PEBP2-alpha, and ATF/CREB, transcription factors bound at sites flanking the LEF-1 site., These proteins bind to the minor groove of DNA and induce a sharp bend in the DNA helix that, in the case of LEF-1, has been shown …	7651541:1, 8996249:1059	2	2		CREB1 EP300				1995, 1997			positive
PLAGL1 ---> CREB1	Regulation	In parallel, upon treatment with H89, the increase in phosphorylation of CREB as well as RSK induced by Lot1 was also abolished (Fig. 4D).	19346254:1268	2	1		CREB1 EP300				2009
TDG --+> CREB1	Regulation	Transfection studies have demonstrated that TDG activates GAL-CREB binding protein and GAL-CREB in a CREB binding protein-dependent manner.	11864601:1313	2	1		CREB1 EP300				2002			positive
HDAC3 ---> CREB1	Regulation	HDAC3 suppresses Pepck transcription by inhibiting the transcriptional activators, peroxisome proliferator-activated receptor-?, and cAMP response element binding protein., A, Restoration of CREB activity by ssI?Ba and HDAC3 RNAi.	21406501:6, 17456789:1255	2	2		CREB1 EP300				2011, 2007			unknown
HDAC4 ---| CREB1	Regulation	This is consistent with results from heterologous cells also showing that HDAC4 can repress CREB (T. A. Bolger and T.-P. Yao, unpublished observation).	16221865:1371	2	1		CREB1 EP300				2005			negative
CDK5 ---> EP300	Regulation	Cdk5 induces acetylation of p53 and its cooperation with p300. (A) SH-SY5Y cells were treated with 5 µM mitomycin C or 2 mM sodium nitroprusside for the indicated times.	17591690:1214	2	1		CREB1 EP300				2007			unknown
ANK2 ---| EP300	Regulation	We found that the ankyrin repeat domain of Bcl3 participated in Tax binding and was sufficient for inhibition of p300 recruitment.	18815299:1308	2	1		CREB1 EP300				2008			negative
alkaline phosphatase ---| EP300	Regulation	Immunoprecipitation reactions (IP) with anti[?]A and lysates (L) were run on SDS-PAGE gels and Western blots were performed as shown. (D) Treatment with alkaline phosphatase inhibits CIITA association with p300.	13679389:1130	2	1		CREB1 EP300				2003			negative
PRKAR2B ---> EP300	Regulation	It remains to be determined how RIIbeta binding to CREB affects recruitment of CREB-binding protein/p300.	14500661:1397	2	1		CREB1 EP300				2003			unknown
PRKCQ ---> EP300	Regulation	To demonstrate the link between protein kinase C-? and the A238L-mediated p300 inhibition, we have immunoprecipitated this kinase from Jurkat-pcDNA and Jurkat-A238L cells, which were previously transfected with GAL4-p300 (192-703) wild-type.	18250452:1338	2	1		CREB1 EP300				2008			unknown
PKD1 ---> CREB1	Regulation	Adenoviral-mediated overexpression of PKCdelta (but not PKCepsilon or PKCalpha) activates PKD; PKCdelta and PKD1-S744E/S748E overexpression both promote CREB-Ser(133) phosphorylation.	18378685:4	2	1		CREB1 EP300				2008			unknown
PPP2R5C ---> CREB1	Regulation	B56?-PP2A antagonizes CK and ATM-dependent CREB phosphorylation.	20730097:1211	2	1		CREB1 EP300				2010			unknown
TGM2 ---| EP300	Regulation	Because TG2 appears to inhibit HIF1 activity in a manner that is very similar to Histone deacetylase inhibition, it is likely that TG2 binding to HIF1ß either physically interferes with recruitment CBP/p300 or an Histone deacetylase to HIF1 at the hypoxic response element, or inhibits the function of one of these coactivators within the HIF1 transcription factor complex at the hypoxic response el…	18375543:1374	2	1		CREB1 EP300				2008			negative
VRK1 --+> EP300	Regulation	VRK1 also has an additive effect with MdmX or p300 to stabilize p53, and p300 coactivation and acetylation of p53 is enhanced by VRK1., VRK1 is able to induce p53 stabilization by a complex mechanism, a component of which is the phosphorylation of p53 in Thr18 (4, 29), partly preventing its interaction with mdm2 and promoting p300 recruitment that leads to p53 accumulation and transcriptional act…	15542844:10, 16782868:1063	2	2		CREB1 EP300				2004, 2006			positive
SATB1 --+> CREB1	Regulation	We found that silencing of SATB1 significantly suppressed CREB binding to P1 even though the level of CREB expression was not affected (Figure 3I and J), indicating that recruitment of CREB to P1 was primarily dependent on the SATB1-mediated epigenetic modification in the P1 region, particularly the major breakpoint region-promoter interaction.	21310710:1257	2	1		CREB1 EP300				2011			positive
TCF7L2 ---| CREB1	Regulation	Free TCF4 can then compete with CREB for ß-catenin binding, resulting in reduced CREB/ß-catenin binding (Figure 8b) and thus reduced pCRE-luc activity (Figure 5c).	15116100:1164	2	1		CREB1 EP300				2004			negative
NCOR2 ---> EP300	Regulation	Furthermore, siRNA against N-CoR and/or SMRT led to a significant increase in p300 recruitment to the D1 promoter.	18052923:1203	2	1		CREB1 EP300				2008
NCOR2 ---> CREB1	Regulation	B, Restoration of CREB activity by SMRT RNAi.	17456789:1256	2	1		CREB1 EP300				2007			unknown
CDK5 ---> CREB1	Regulation	Up-regulation of Cdk5 activity results in decreased phosphorylation of CREB at Ser-133 in mice with injection of either saline or cocaine.	15665076:1187	2	1		CREB1 EP300				2005
TGFBR ---> CREB1	Regulation	This induction of CREB phosphorylation was dependent on the activation of the TGFß receptor.	17325033:1169	2	1		CREB1 EP300				2007
DRD3 ---> CREB1	Regulation	D1 receptor antagonist could inhibit cocaine-induced CREB activation, while D3 receptor antagonist enhanced cocaine-induced CREB activation., These results suggest that blockade of D(3) receptors ameliorates age-related memory decline and that D(3) receptor-regulated CREB signaling in the hippocampus may be involved in these age-associated alterations., Deletion of dopamine D1 and D3 receptors di…	16793583:2, 20600590:6, 16197514:100, 18424554:1054	2	4		CREB1 EP300				2006, 2010, 2005, 2008			unknown
BCL3 ---> CREB1	Regulation	Based on these observations, we were interested in testing whether Bcl3 blocks the recruitment of the purified KIX domain to the promoter-bound Tax/Phosphorylation of CREB at serine 133 complex.	18815299:1274	2	1		CREB1 EP300				2008
PIN1 --+> EP300	Regulation	We present evidence that Pin1 modulates interactions between SRC-3 and CBP/p300., In addition, Pin1 is recruited to chromatin by p53 and stimulates binding of the p300 acetyltransferase and consequent p53 acetylation.	16227615:6, 17906639:3	2	2		CREB1 EP300				2005, 2007			positive
PPP2R5C ---| EP300	Regulation	These data suggest that the down-regulation of p300-dependent RAR signaling by the B56?3 subunit may be attained through selective p300 degradation through the 26S proteasome pathway. small interfering RNA of the B56? subunit augments p300 activity.	15632055:1183	2	1		CREB1 EP300				2005			negative
PRKCZ ---> CREB1	Regulation	SDF-1a activates Gai, which in turn activates Gai2-PI3K-protein kinase C?-MEKK1/2-ERK1/2 (Fig. 3A) resulting in the phosphorylation of CREB, which is repressed by ICER (Figs 1 and 2).	18316470:1292	2	1		CREB1 EP300				2008
melatonin ---| CREB1	Regulation	It has been shown that melatonin inhibits the enzymatic activities of adenylyl cyclases and the transcriptional activities of CREB., In sham-exposed cells, binding of CREB to the promoter of BRCA-1 was increased by estradiol and subsequently diminished by treatment with melatonin., Melatonin reduces PACAP-induced Phosphorylated CREB immunoreactivity in suprachiasmatic nucleus slices in a dose-dep…	11812653:1, 19882681:4, 12529409:1138, 9645677:1041, 21718363:7, 22616931:4	2	6		CREB1 EP300				2002, 2010, 2003, 1998, 2012			negative
15-deoxy-PGJ2 ---| EP300	Regulation	These data suggest that 15d-PGJ(2) can inhibit IL-1beta-induced COX-2 expression by an histone deacetylase-independent mechanism, probably by interfering with histone acetylase p300., Figure 5. 15-deoxy-?12,14-prostaglandin J2 abrogates induction of p300-Smad2/3 interaction., In our studies, 15-deoxy-?12,14 prostaglandin J2 recruited PPAR? to p300 in living cells (Fig. 7C) and reduced binding of …	15641079:13, 19395477:1217, 11287611:1278	2	3		CREB1 EP300				2005, 2009, 2001			negative
dihydrotestosterone --+> CREB1	Regulation	First, we observed that dihydrotestosterone rapidly activates CREB in cultured hippocampal neurons, as evidenced by CREB phosphorylation., Using dominant-negative MEK-1/2 and CREB constructs, we performed experiments to understand whether dihydrotestosterone-dependent CREB activation is indeed responsible for the activation of proliferation and survival in LNCaPnan cells.	19729001:3, 15466214:1426	2	2		CREB1 EP300				2009, 2004			positive
neurotransmitters --+> CREB1	Regulation	Previous studies have demonstrated that neurotransmitters, hormones, and growth factors in different cell types can activate CREB (9, 11)., Various stimuli, including growth factors, stress signals, neurotransmitters, and other agents, induce activation of CREB family members (24)., The cre::gfp reporter provides a unique opportunity to understand how environmental stimuli or bioamine neurotransm…	11907026:1041, 18794154:1327, 17021164:1070	2	3		CREB1 EP300				2002, 2008, 2006			positive
catecholamines --+> CREB1	Regulation	Glucagon and catecholamines stimulate the cAMP pathway and CREB, which activates PGC-1a gene expression., Glucagon and catecholamines stimulate the cAMP pathway and cAMP response element binding protein (CREB), which activates PGC-1a gene expression., Meanwhile, leptin, acting via leptin receptors in the hypothalamus, stimulates sympathetic nuclei to increase catecholamines, which activate CREB (…	12588810:1273, 15713939:1069, 17038325:1195	2	3		CREB1 EP300				2003, 2005, 2006			positive
dopamine ---> CREB1	Regulation	Thus, we assessed whether these differences in oxidative stress vulnerability might involve differential patterns of dopamine-induced protein kinase (PKCalpha, PKCgamma) and/or cyclic AMP response element binding protein (CREB) activation, and whether these differences might be altered by blueberry treatment., Exogenous dopamine suppresses exogenous octopamine-mediated CREB activation., Dopamine …	16627932:3, 19609300:1063, 9334431:1351, 19812345:100, 16452987:1121, 9539803:1197, 11751971:1251, 11826134:1193	2	8		CREB1 EP300				2006, 2009, 1997, 1998, 2002			unknown
melatonin ---| EP300	Regulation	Melatonin inhibited p300 histone acetyltransferase activity and abrogated p300-augmented COX-2 and iNOS expression.	16609073:5	2	1		CREB1 EP300				2006			negative
bile acids ---> CREB1	Regulation	Alternatively, a recent study (43) has demonstrated that bile acids regulate C/EBPß, CREB, and c-Jun function by their phosphorylation through extracellular signal-regulated kinase and c-Jun NH2-terminal kinase pathways., Recently, we demonstrated that the secondary bile acid, deoxycholic acid, induced activator protein-1 DNA-binding activity in the human adenocarcinoma cell line HT-29 (20), and …	15047713:1260, 10357775:1196	2	2		CREB1 EP300				2004, 1999			unknown
bile acids ---> EP300	Regulation	Bile acid treatment also results in dissociation of coactivator Histone acetyltransferases, p300, CBP, and SRC-1, from the native promoter., We proposed here a regulatory cascade that is mediated by bile acids and, hence, activation of SHP gene expression, which subsequently represses NeuroD/p300 interactions to inhibit secretin gene expression.	15314177:1342, 19372104:1080	2	2		CREB1 EP300				2004, 2009			unknown
arachidonic acid --+> CREB1	Regulation	In this respect, this study demonstrates that extracellular signal-regulated kinase- and p38mitogen-activated protein kinase-dependent CREB-1 activation by arachidonic acid leads to vascular smooth muscle cell motility., Previously, we have reported that Arachidonic acid induces vascular smooth muscle cell motility via activation of CREB.24 To understand the role of eicosanoids in the pathogenesi…	16382163:1240, 19342597:1072	2	2		CREB1 EP300				2006, 2009			positive
DRD2 ---> EP300	Regulation	The present study examined whether the change in P300 amplitude during adolescence in sons of alcoholics and nonalcoholics is affected by D2 dopamine receptor (DRD2) polymorphism.	16426891:2	2	1		CREB1 EP300				2006
dihydrotestosterone --+> EP300	Regulation	However, acetylation-deficient androgen receptor mutants were selectively defective in dihydrotestosterone-induced trans activation of androgen-responsive reporter genes and coactivation by SRC1, Ubc9, TIP60, and p300., 5alpha-dihydrotestosterone-mediated recruitment of CBP/p300 was inhibited by IL-6 on both the prostate specific antigen promoter and enhancer (Fig. 4B).	11971970:6, 12651911:1111	2	2		CREB1 EP300				2002, 2003			positive
GABA ---> CREB1	Regulation	Toward this end we focused on GABA-mediated activation of the p42/44 mitogen-activated protein kinase pathway and the transcription factor CREB. [Fig. 1.] View larger version: In this window.	12163549:1128	2	1		CREB1 EP300				2002
PGI2 --+> CREB1	Regulation	FIGURE 7 Activation of CREB by oleanolic acid (A) and mechanisms involved in Cox-2 upregulation and prostaglandin I2 release by oleanolic acid in human coronary smooth muscle cells (B)., To date PGI2 is known to activate CREB (50), inhibit NF-?B (20), and activate the nuclear receptor family members PPAR-d (47) and PPAR-? (48) (where PPAR is peroxisome proliferator-activated receptor)., Because m…	18287347:1158, 19915063:1248, 12057991:1198	2	3		CREB1 EP300				2008, 2009, 2002			positive
PGI2 ---| EP300	Regulation	We found that PGI2 inhibits the phosphorylation-dependent activation of the transactivation domain (phospho-STAT1-S727), thereby reducing the recruitment of CREB-binding protein/p300 and thus MCP-1 production.	19915063:1252	2	1		CREB1 EP300				2009			negative
AICAR --+> CREB1	Regulation	Infusion of AICAR (intracerebroventricular) into the hypothalamus caused a marked increase in phospho-CREB.	18063805:1263	2	1		CREB1 EP300				2008			positive
butanoic acid ---> CREB1	Regulation	Butyrate also induced phosphorylated cAMP response element-binding protein (CREB), which bound to cAMP-responsive elements., Furthermore, both butyrate and valproate positively regulate a number of intracellular effectors of BDNF signaling, including extracellular signal-related kinases pathways and the Ca2+/cAMP-dependent transcription factor CREB, which in turn upregulate tyrosine hydroxylase e…	12603604:3, 18288092:1259	2	2		CREB1 EP300				2003, 2008			unknown
butanoic acid --+> EP300	Regulation	Chromatin immunoprecipitation experiments in a PEL cell line showed that butyrate induced Sp1, CBP, and p300 binding to the open reading frame 50 promoter in vivo in an on-off manner., We note that while treatment with the proteasome inhibitor MG132 abrogated the degradation of p300 induced by butyrate treatment, it had no effect on the levels of p300 detected in the absence of butyrate.	15650166:8, 12456802:1190	2	2		CREB1 EP300				2005, 2002			positive
GRP ---> CREB1	Regulation	Gastrin-releasing peptide mediates light-like resetting of the suprachiasmatic nucleus circadian pacemaker through cAMP response element-binding protein and Per1 activation.	17978049:100	2	1		CREB1 EP300				2007
NR0B2 ---| CREB1	Regulation	Here, we show that SHP inhibited protein kinase A-mediated transcriptional activity of cAMP-response element-binding protein (CREB), a major regulator of glucose metabolism, to modulate hepatic gluconeogenic gene expression.	20688914:1	2	1		CREB1 EP300				2010			negative
IRS1 ---> EP300	Regulation	These results suggest that leptin increased IL-8 production in synovial fibroblast via the OBRl/JAK2/STAT3 pathway, as well as the activation of IRS1/PI3K/Akt/NF-kappaB-dependent pathway and the subsequent recruitment of p300.	18501560:9	2	1		CREB1 EP300				2008
SLCO2A1 --+> EP300	Regulation	Overexpressing prostaglandin transporter reduced extracellular Prostaglandin E(2) levels, suppressed the cAMP ? PKA pathway, enhanced the interaction between BRCA1 and p300, and inhibited aromatase expression.	21212407:8	2	1		CREB1 EP300				2011			positive
PIN1 --+> CREB1	Regulation	These results demonstrate that Pin1 induction during Rheumatoid arthritis progress stimulates proinflammatory protein expression by activating NF-kappaB, CREB, and C/EBP, and suggest that Pin1 is a potential therapeutic target of Rheumatoid arthritis.	19846884:9	2	1		CREB1 EP300				2009			positive
alkaline phosphatase ---> CREB1	Regulation	Phosphorylation of CREB, but not of Akt and ERK, was inhibited by alkaline phosphatase (P=0.028).	16634840:14	2	1		CREB1 EP300				2006
AKT2 --+> CREB1	Regulation	Here, we have examined the abilities of Akt1 and Akt2 to activate CREB.	17276404:1	2	1		CREB1 EP300				2007			positive
arachidonic acid ---> EP300	Regulation	Mammalian two-hybrid assay showed that arachidonic acid enhanced binding of one of the coactivators, p300, to PPAR alpha but not to PPAR delta., Arachidonic acid supplementation decreased P300 latency and increased P300 amplitude of event-related potentials in healthy elderly men., Arachidonic acid supplementation decreases P300 latency and increases P300 amplitude of event-related potentials in …	18797151:2, 21436600:3, 19752581:100	2	3		CREB1 EP300				2008, 2011, 2009			unknown
CREM ---| CREB1	PromoterBinding	We suggest that the expression of ICER in Sertoli cells may contribute to the periodic repression of CREB gene expression during the repeated 12-day cycles of spermatogenesis, and may be required to reset the levels of activator CREB prior to the initiation of each new cycle of spermatogenesis., Also, transcriptional activation by CREB/CREM is greatly affected by expression of CREM isoforms that …	9806361:7, 11773448:1060, 11956138:1050, 18945907:1304, 12145339:1192, 15985628:1110, 11171092:1159, 10871295:1273, 11557237:1193, 21738744:6	2	10		CREB1 EP300				1998, 2002, 2008, 2005, 2001, 2000, 2011			negative
STAT6 ---> EP300	PromoterBinding	CIITA-related abrogation of STAT6, NF-AT and CBP/p300 binding to IL-4 promoter. (a) The expression patterns of IL-4, IL-2, CBP and p300 in pcDNA3·1- or CIITA-transfected Jurkat cells were examined by real-time PCR.	17645498:1291	2	1		CREB1 EP300				2007
MLL --+> EP300	MolTransport	More recently, it has been shown that MLL is also involved in translocations with p300, which is a functional homolog of CBP located on chromosome 22 (Ida et al., 1997).	10970858:1024	2	1		CREB1 EP300				2000			positive
IKBK ---| EP300	MolTransport	In addition to inhibiting nuclear factor-?B-controlled expression of survival genes, EF24-mediated I?B kinase inhibition may result in the release of p65-sequestered cAMP response element-binding protein-binding protein/p300 and the subsequent activation of PTEN.	18577686:1281	2	1		CREB1 EP300				2008			negative
deacetylase ---| EP300	DirectRegulation	We further show that either treatment with deacetylase inhibitors or coexpression of Gal4-p300histone acetyltransferase, which alone has no transactivation activity, stimulates the activity of the COOH-terminal transactivation domains of p300 (p300C-transactivation domains)., Further analyses indicate that activation of SIRT1 (deacetylase) by resveratrol (a natural antioxidant) induces SIRT1-p300…	17332356:6, 19047049:5, 18995842:100, 14968110:1092, 18414679:1223, 18086704:1398, 19147580:1308, 19147572:1308, 19995796:1059, 15152190:1266 <more data available...>	2	12		CREB1 EP300				2007, 2009, 2008, 2004, 2002, 2005			negative
GABPA ---> EP300	DirectRegulation	We demonstrate that GABPalpha, the ets DNA-binding subunit of GA-binding protein, physically interacts with p300 in myeloid cells., Identification and structural characterization of a CBP/p300-binding domain from the ETS family transcription factor GABP alpha., Figure 7 GABP selectively interacts with p300 or HDAC1. (A) GABPa interacts with p300 and HDAC1., CREB binding protein/p300 binds to GA-b…	16581781:4, 18295234:100, 17304221:1186, 9990060:1047, 12485937:1238	2	5		CREB1 EP300				2006, 2008, 2007, 1999, 2003			unknown
SATB1 --+> EP300	DirectRegulation	SATB1 interacted with both CBP/p300 and PCAF HATs; however, these interactions resulted in the acetylation of the PDZ-like domain of SATB1 by PCAF but not by CBP/p300 and resulted in loss of its DNA binding activity., Knockdown of SATB1 decreased the occupancy of C/EBPß and p300 at SBS1 in Jurkat cells., Fujii et al. [206 ] recently found that SATB1 primarily recruited p300 and that binding of th…	16630892:4, 21310710:1309, 15240752:1342, 15618465:1271	2	4		CREB1 EP300				2006, 2011, 2004, 2005			positive
CRTC1 ---> CREB1	DirectRegulation	MECT1-MAML2 was found to bind to CREB, recruit p300/CBP into the CREB complex through a binding domain on MAML2, and constitutively activate CREB-dependent transcription., To determine if the Mect1-Maml2 fusion oncogene mediates tumorigenicity by disrupting cyclic AMP/CREB signaling, we have generated in-frame deletions within the CREB-binding domain of Mect1/Torc1 for testing transformation acti…	15961999:4, 16103063:1, 20631169:1226	2	3		CREB1 EP300				2005, 2010			unknown
YY1 ---| EP300	DirectRegulation	This suggests that E1A may modulate the repressor activity of YY1 by binding to p300, which may be physically complexed with YY1., YY1 has been shown previously to bind to TAFII55, TATA box-binding protein, transcription factor IIB, and p300., Wild-type E1A but not the E1A mutants that do not bind to p300 interfered in recruitment of YY1, p300, and HDAC3 to the YY1 binding site., Previous studies…	7758944:3, 8999850:7, 19279113:3, 11486036:2, 16314846:1289, 9171244:1206, 16807318:1244, 15899857:1315, 15295102:1163, 16107876:1066 <more data available...>	2	34		CREB1 EP300				1995, 1997, 2009, 2001, 2006, 2005, 2004, 2008, 2002, 2010 <more data available...>			negative
ATF3 ---| EP300	DirectRegulation	Our study revealed that ATF3deltaZip2 counteracts anti-apoptotic activity of NF-kappaB, at least in part, by displacing positive cofactor CBP/p300 and provides insight into the mechanism by which ATF3 regulates cell fate through alternative splicing in stress response., Although the precise molecular mechanism behind the ATF3-dependent stabilization of TAp73 remains unknown, it is likely that ATF…	16291753:5, 18644986:1463, 15342376:1180	2	3		CREB1 EP300				2006, 2008, 2004			negative
HDAC1 ---> CREB1	DirectRegulation	Fine mapping of CREB binding proteins binding region and recognition of the same FG repeats interacting with both CREB binding proteins and HDAC1., Furthermore, it has been shown that in unstimulated cells, Hdac-1 promotes the dephosphorylation of CREB by forming a stable complex with protein phosphatase PP1 (43)., On the nonactivated long terminal repeat, HDAC1 is recruited to the promoter, prob…	16651408:1215, 15496408:1261, 15194748:1292, 12939274:1074, 15163662:1416, 19279000:1193, 14701748:1262, 16287980:1207	2	8		CREB1 EP300				2006, 2004, 2003, 2009, 2005			unknown
MAML2 ---> EP300	DirectRegulation	These results indicate that MECT1-MAML2 strongly enhances p300 transcriptional activity, and this enhancement is mainly contributed by the transcriptional activation domain domain of MAML2 (Figure 5D).	15961999:1162	2	1		CREB1 EP300				2005			unknown
PRKAR2B ---| CREB1	DirectRegulation	RIIbeta binds CREB in vitro and in vivo ., Current evidence suggests that RIIß forms a heterodimer with CREB, a nuclear transcription factor, and that the CREB-RIIß heterodimer can bind to cAMP response elements of promoters on genes such as c-fos., Abnormally high levels of RIIß expression are found in T cells of patients with systemic lupus erythematosus, and RIIß directly interacts and suppres…	14500661:1223, 10946316:1344, 16885379:1282	2	3		CREB1 EP300				2003, 2000, 2006			negative
TORC2 --+> CREB1	DirectRegulation	However, the expression of TORC2, a co-activator of CREB, decreased substantially in the EL4-Gax cells in vivo, and this returned to normal levels in ex vivo culture., Furthermore, TORC2 and NONO complex on cAMP-responsive promoters, and NONO acts as a bridge between the CREB/TORC complex and RNA polymerase II., In response to feeding stimuli, TORC2 is dephosphorylated, enters the nucleus, and bi…	19664292:6, 18077367:6, 18626018:3, 15454081:1, 17805301:2, 17476304:1164, 18815134:1049, 19164291:100, 18070920:1302, 19251449:1198 <more data available...>	2	12		CREB1 EP300				2009, 2007, 2008, 2004, 2010			positive
Runt ---> EP300	DirectRegulation	A key component of the Runx complex is the p300/CBP coactivator, which functions as a transcriptional adaptor., Notably, RUNX proteins physically interact with Smads and p300 and function synergistically (Kitabayashi et al., 1998; Hanai et al., 1999; Lee et al, 2000; Zhang et al., 2000)., A variety of transcription factors, including jun, fos, runx and ets family members, are probably involved in…	15156188:1200, 15156190:1074, 16917507:1243, 10748032:1246, 11035007:1038, 12551949:1038, 12697832:1310	2	7		CREB1 EP300				2004, 2006, 2000, 2001, 2003			unknown
YY1 ---| CREB1	DirectRegulation	Here we present evidence that expression of E1A243 leads to relief of YY1-mediated repression by a disruption of the ATF/CREB-YY1 complex., In vitro and in vivo binding assays were used to demonstrate that YY1 can interact with ATF/CREB proteins, including CREB, ATF-2, ATFa1, ATFa2, and ATFa3., We show that the physical interaction between YY1 and p300, a coactivator for CREB, is not sufficient f…	7494244:3, 7769693:3, 9199306:7, 10521417:1316, 12296377:1356, 11342636:1230, 16314846:1176, 9660819:1318, 9705334:1276	2	9		CREB1 EP300				1995, 1997, 1999, 2002, 2001, 2006, 1998			negative
BCL3 ---| EP300	DirectRegulation	Furthermore, BCL-3 has recently been demonstrated to bind CBP and p300 (Na et al., 1999)., Finally, Bcl3 inhibition of CBP-derived KIX domain recruitment suggests that the proto-oncogene Bcl3 inhibits recruitment of both full-length p300 and CBP., Overall, these results, along with the yeast two-hybrid data, indicate that Bcl3 binds to specific subregions of SRC-1 and CREB-binding protein/p300. […	11494144:1169, 18815299:1278, 10497212:1159	2	3		CREB1 EP300				2001, 2008, 1999			negative
ETS1 ---> EP300	DirectRegulation	In addition, analyses of endogenous p300.Ets1 complexes revealed that acetylated Ets1 is preferentially associated with the p300/CBP complexes., Phosphorylated Ets-1 and Ets-2 directly interact with CREB binding protein/p300., Recent studies have shown that CREB binding protein and p300 bind to Ets1 and facilitate Ets1 trans-activating function (Yang et al., 1998)., Indeed, CBP/p300 was shown to …	11919190:9, 15572696:1226, 11175362:1236, 12034715:1399, 10358095:1352, 20855499:1325, 12960175:1071	2	7		CREB1 EP300				2002, 2004, 2000, 1999, 2010, 2003			unknown
CREM ---> EP300	DirectRegulation	In Systemic lupus erythematosus T cells, phosphorylated cAMP-responsive element modulator bound to the transcriptional coactivators, CREB binding protein and p300., Both CREB/CREM and HOX·PBX are capable of interacting with coactivaters such as CREB-binding protein/p300., Thus, CREM recruits CREB binding protein and p300 and increases the binding of nonacetylated histone., CREB and CREM can bind …	11238674:3, 11564732:1382, 12626549:1216, 19299714:1261, 14609431:1292, 17028200:1093, 11404394:1174	2	7		CREB1 EP300				2001, 2003, 2009, 2004, 2007			unknown
PLAGL1 --+> EP300	DirectRegulation	In the absence of autonomous DNA binding, Zac1's zinc fingers stabilize the association of PCAF with p300, suggesting its scaffolding function., Zac1 bound to and interacted functionally with p53 (Figure 6), E6.18 (Figure 7), and CBP/p300 (Huang and Stallcup, 2000)., Zac1 stabilizes the interaction of p300 with pCAF, thus favoring histone H4 acetylation and gene transcription (54)., Zac1 also int…	18663001:3, 11360197:1208, 18940803:1229, 11893729:1280, 11117529:1257	2	5		CREB1 EP300				2008, 2001, 2002, 2000			positive
Li+ --+> CREB1	DirectRegulation	In a mammalian two-hybrid assay, as well as in a cell-free GST (glutathione transferase) pull-down assay, lithium enhanced the CREB-TORC1 interaction., However, lithium no longer enhanced CREB activity when the CREB-bZip was deleted or the TORC-binding site inside the CREB-bZip was specifically mutated (CREB-R300A)., In addition, lithium pretreatment suppresses glutamate-induced loss of the activ…	18717645:8, 17696880:10, 12071510:3, 12559097:5, 14653110:7, 18046304:1058	2	6		CREB1 EP300				2009, 2007, 2002, 2003, 2008			positive
CoA ---| EP300	DirectRegulation	Acetylation of H4 was inhibited by Lys-coenzyme A , a selective inhibitor of p300 acetyltransferase activity., As expected, 50 µM Lys-Lys-coenzyme A completely inhibited p300 acetyltransferase activity (Fig. 7, lane 5)., The p300 inhibitor Lys-coenzyme A-Tat blocked the ability of PLZF to repress transcription, presumably through inhibition of its acetylation by p300 proteins.	11689053:4, 12724399:1245, 15964811:1282	2	3		CREB1 EP300				2001, 2003, 2005			negative
NR0B2 ---| EP300	Expression	In vitro glutathione S-transferase pulldown competition experiments revealed the SHP-mediated repression of Smad3 transactivation through competition with its co-activator p300., Our results suggest that SHP represses the transcriptional activity of basic helix-loop-helix protein BETA2/NeuroD, by interfering with p300 binding to the transcription factor BETA2/NeuroD., We proposed here a regulator…	17074765:5, 14752053:1290, 19372104:1080	2	3		CREB1 EP300				2006, 2004, 2009			negative
BRCA1 --+> CREB1	Expression	As shown in Fig. 4, wild-type BRCA1 elicited a 3-fold increase in Gal4-CREB transcriptional activation in the presence of forskolin.	10945975:1214	2	1		CREB1 EP300				2000			positive
CREBBP --+> CREB1	Expression	In contrast, E1A strongly represses CREB-binding protein-enhanced transactivation by CREB phosphorylated on Ser 133., Mechanistic analyses revealed that macrophage stimulation with a P2RX7 agonist induces CREB/CREB-binding protein complex formation, which is necessary for CREB transcriptional activation., Furthermore, transient cotransfections of a CIITA promoter III luciferase reporter construct…	12391146:8, 18625910:9, 12391222:6, 11522779:1222, 16254053:1266, 9114015:1161, 9108034:1209, 18599546:1200, 12566391:1135, 16020540:1265 <more data available...>	2	12		CREB1 EP300				2002, 2008, 2001, 2005, 1997, 2003			positive
BRCA1 ---| EP300	Expression	Finally, recent studies from our laboratory suggest that BRCA1 modulates proliferation, chemosensitivity, repair of DNA strand breaks, apoptosis induction, and expression of certain key cellular regulatory proteins (including BRCA2 and p300) in human prostate cancer cells., The ability of wild-type BRCA1 to inhibit p300 expression was also abrogated by the LXCXE[right arrow]RXRXH mutation., Our p…	11405179:5, 11521194:1202, 19887647:1316, 11782371:1171, 10655477:1189, 16109739:1067, 16998500:1097, 14769827:1522, 12473178:1166	2	9		CREB1 EP300				2001, 2010, 2002, 2000, 2006, 2004			negative
RA receptor ---> EP300	Expression	Taken together, our results indicate that MN1 is a transcription coactivator rather than a sequence-specific transcription factor, and that it may stimulate RAR/RXR-mediated transcription through interaction with p160 and p300., These results suggest that all-trans-retinoic acid and retinoic acid receptors regulate growth arrest of human mammary epithelial cells and modulate CREB-binding protein/…	12569362:11, 12242694:7	2	2		CREB1 EP300				2003, 2002			unknown
MDM2 ---| EP300	Expression	However, we found that p300 stabilises MDM2, even in absence of an intact acidic domain, indicating that the MDM2 acidic region contributes to proteolysis independently of p300., Mdm2 induces degradation of CBP/p300 ., Proteins (15 µg) were used for each reaction except lane 1; 1 µg of 421 was used in lane 9. (D) MDM2 reverses the enhancement of p53-dependent transcription by p300 in cells., Addi…	11313871:7, 16704373:1150, 11070080:1171, 11591713:1165, 21223569:1285, 16579792:1043, 22982396:5	2	7		CREB1 EP300				2001, 2006, 2000, 2011, 2012			negative
CREBBP ---> EP300	Expression	Paraquat exposure increases expression of the p300/CREB-binding protein and phosphorylation of p53 at Ser 15, which stimulates p53-dependent transactivation through increased binding with p300., Fig. 1A shows that AS-CREB-binding protein infection resulted in a significant reduction in CREB-binding protein levels without affecting p300 levels., These considerations raise the possibility that BRCA…	20478973:3, 15522869:1134, 11782371:1341, 9642216:1102, 9786846:1108	2	5		CREB1 EP300				2010, 2005, 2002, 1998			unknown
PRKAR2B ---| CREB1	Expression	The beta isoform of the type II regulatory subunit (RIIbeta) of protein kinase A suppresses CREB transcriptional activity and c-Fos production in T cells following activation via the TCR., Taken together, these results support the concept that RIIbeta acts as a transcriptional repressor of CREB., RIIß was shown to suppress CREB transcriptional activity and c-FOS production in T cells following TC…	15187164:0, 14500661:1375, 15905526:1311	2	3		CREB1 EP300				2004, 2003, 2005			negative
TORC2 --+> CREB1	Expression	Overexpression of TORC1 or TORC2 strongly enhanced levels of CREB recovered from immunoprecipitates of Flag-tagged TAFII130 in HEK293T cells compared to cells cotransfected with control expression vectors (Figure 4B)., AMP-activated protein kinase/TORC2 was involved in GIP-mediated transcriptional activation of Bcl-2 (Fig. 8B), and reduction of CREB/TORC2 expression, stimulation of AMP-activated …	14536081:1235, 18086876:1330, 17609368:1152	2	3		CREB1 EP300				2003, 2008, 2007			positive
YY1 ---| CREB1	Expression	Finally, we reported a novel mechanism underlying the YY1 mediated transcription repression, namely, the ATF/CREB dependent transcription-repression by YY1 is executed in absence of its own sequence-specific binding., The presumed manner by which YY1 and CREB interact in the nucleus (Guo et al., 1997) and lead to the transcriptional repression of CREB represents an example of a binding site-indep…	12296377:5, 16314846:1175	2	2		CREB1 EP300				2002, 2006			negative
BCL3 --+> EP300	Expression	These results clearly demonstrate that Bcl3 can coactivate the activating protein-1 transactivation in cooperation with SRC-1 and p300.	10497212:1171	2	1		CREB1 EP300				1999			positive
histone H1 ---| EP300	Expression	Thus, histone H1 reduces the absolute levels of transcription in the presence of exogenously added p300 but the fold enhancement by p300 remains the same.	11909941:1210	2	1		CREB1 EP300				2002			negative
RPS6KA5 ---> EP300	Expression	Thus, MSK1 may regulate ER81-dependent transcription via direct phosphorylation of ER81 as well as via stimulation of CBP/p300, which might be important for ER81's normal function and during mammary tumor formation.	12569367:7	2	1		CREB1 EP300				2003			unknown
ATF5 ---> CREB1	Expression	We therefore compared pGL3-ATF5 consensus DNA binding site and cyclic AMP response element for their abilities to interact with ATF5 or CREB and for their capacities to drive reporters in response to expression of ATF5 or CREB in cancer cells., This raised the possibility that ATF5 might interfere with the activity of transcription factors such as CREB that appear to promote neuronal differentiat…	19531563:1333, 12805299:1068	2	2		CREB1 EP300				2009, 2003			unknown
FOXA2 ---> EP300	Expression	Cooperation between HIF-1alpha and FoxA2, a transcription factor expressed in Neuroendocrine tissue, promotes recruitment of p300 to transactivate select HIF-regulated genes, Hes6, Sox9, and Jmjd1a., This interaction is thought to synergistically stimulate Foxa2-dependent transcription through the recruitment of p300/CBP by HNF6 and to inhibit HNF6-mediated transcription due to the interference o…	20609350:2, 16055718:2, 20967225:1367	2	3		CREB1 EP300				2010, 2005			unknown
MDM2 ---> CREB1	Expression	Additionally, the estrogen-mediated increase in Mdm2 protein might lead to p300/CREB transcription co-activators ubiquitination and degradation that would result in reduced acetylation of p53 [54,55].	21223569:1285	2	1		CREB1 EP300				2011
GABPA --+> CREB1	Expression	Figure 4 . human GA-binding protein a stimulates transcription synergistically with ATF1 or CREB .	10585419:1214	2	1		CREB1 EP300				1999			positive
POU2F3 ---| CREB1	Expression	Skn-1a represses K14 promoter via interaction with cAMP response element binding protein (CREB)-binding protein (Sugihara et al., 2001) and the analysis of the MMP-19 promoter also disclosed consensus binding sequences for CREB and CREB protein binding protein at positions -1917, -1898, and -1398 (Figure 1c).	17195013:1086	2	1		CREB1 EP300				2007			negative
vitronectin receptor (integrin) ---> EP300	Expression	Given our recent finding that ligation of integrins induces specific proteasomal proteolysis (Bao et al., 2002), it is possible that melanoma cell integrin avß3 may specifically regulate the proteasomal turnover of p300 and thereby modulate acetylation of p53-K382 and p53 activity.	15557124:1209	2	1		CREB1 EP300				2004
serotonin ---> CREB1	Expression	In support of this suggestion, treatment with serotonin enhanced binding of CREB1 to its promoter region and increased mRNA levels of creb1., While the precise mechanism of action of fluoxetine is uncertain, studies of Aplysia have shown that miR-510 inhibit the translation of serotonin inhibits the generation of miR-124, thereby promoting de-repression of CREB and facilitation of synaptic plasti…	15888447:7, 21345728:4, 20952540:1086, 17021164:1057, 12390943:1165	2	5		CREB1 EP300				2005, 2011, 2010, 2006, 2002			unknown
Li+ ---> CREB1	Expression	Chronic lithium and valproate treatments increased phospho-BAD and phospho-CREB levels (Figs. 1, 2)., Lithium inhibits Smad3/4 transactivation via increased CREB activity induced by enhanced PKA and AKT signaling., Lithium and valproate differentially regulate brain regional expression of phosphorylated CREB and c-Fos., chronic restraint stress significantly up-regulates phosphorylated CREB expre…	12917364:1153, 18077182:100, 10381542:100, 18046304:1318, 12955095:1177, 15001711:1171, 12506095:1230	2	7		CREB1 EP300				2003, 2008, 1999, 2004			unknown
CoA ---| CREB1	Expression	Recombinant p300 was added at 0.05 and 0.1 pmol. (D) Lys-Lys-coenzyme A inhibits Tax-CREB complex transcription on tailless chromatin.	12724399:1668	2	1		CREB1 EP300				2003			negative
CoA ---| EP300	Expression	The recovery standard and the position of the full-length G-less transcript are indicated. (B) Lys-Lys-coenzyme A inhibits Tax-activated transcription in the presence of exogenous p300.	12724399:1621	2	1		CREB1 EP300				2003			negative
hyaluronic acid --+> EP300	Expression	Specifically, our results indicate that hyaluronan binding to CD44 up-regulates p300 expression and its acetyltransferase activity that, in turn, promotes acetylation of beta-catenin and NFkappaB-p65 leading to activation of beta-catenin-associated T-cell factor/lymphocyte enhancer factor transcriptional co-activation and NFkappaB-specific transcriptional up-regulation, respectively.	19047049:1	2	1		CREB1 EP300				2009			positive
LYL1 ---> CREB1	Expression	The interaction between Lyl1 and CREB1 involves the N terminal domain of Lyl1 and the Q2 and KID domains of CREB1.	18160048:9	2	1		CREB1 EP300				2008			unknown
SNCA ---| EP300	Expression	Also, asyn reduced p300 levels and its HAT (histone acetyltransferase) activity, thereby contributing to diminished PKCd transactivation.	21307242:5	2	1		CREB1 EP300				2011			negative
HIPK2 --+> CREB1	Expression	Here we found that homeodomain-interacting protein kinase 2 (HIPK2), a DNA-damage responsive nuclear kinase, is a new CREB kinase for phosphorylation at Ser-271 but not Ser-133, and activates CREB transactivation function including brain-derived neurotrophic factor (BDNF) mRNA expression.	20573984:2	2	1		CREB1 EP300				2010			positive
neurotransmitters ---> EP300	Expression	Moreover, neurotransmitters play important role in generation of mismatch negativity and P300 components., The identification of the brain structures and neurotransmitters responsible for the generation and/or modulation of P300 could lead to important clinical implications.	19689329:4, 10572339:0	2	2		CREB1 EP300				2009, 1999			unknown
SNCA ---| CREB1	Expression	In this study, alpha-synuclein overexpression was found to decrease the expression of BDNF, and also to suppress the transactivation of nuclear factors of activated T-cells and cAMP response element binding protein (CREB), both of which regulate BDNF expression., Furthermore, aSyn oligomers induced calcineurin, inhibited CREB and evoked memory impairments in mice that received acute intracerebrov…	20405200:3, 22060133:8	2	2		CREB1 EP300				2010, 2012			negative
VRK1 --+> CREB1	ProtModification	This result suggests that, in addition to Ser133, VRK1 phosphorylates other residues in CREB., In addition, VRK1 has been shown to phosphorylate CREB, a transcriptional activator that in turn controls the expression of the key cell-cycle regulator cyclin D [19]., Mechanistically this is due to the incorporation of VRK1 to the cyclin D1 gene transcription complex where VRK1 phosphorylates cAMP res…	18713830:1136, 19696012:1059, 21179456:1125	2	3		CREB1 EP300				2008, 2010			positive
HIPK2 ---> EP300	ProtModification	Here, we report that homeodomain-interacting protein kinase-2 (HIPK2) forms a complex with AML1 and p300, and phosphorylates both AML1 and p300 to stimulate transcription activation as well as Histone acetyltransferase activities., PEBP2-beta/CBF-beta-dependent phosphorylation of RUNX1 and p300 by HIPK2: implications for leukemogenesis., PEBP2{beta}/CBF{beta}-dependent phosphorylation of RUNX1 an…	16917507:1, 18695000:100, 18974774:1253	2	3		CREB1 EP300				2006, 2008, 2009			unknown
CAMK1 --+> CREB1	ProtModification	In vitro, CaMK I, II, and IV can phosphorylate CREB (35, 36, 37)., Phosphorylation of CREB and ATF-1 by CaMKI and -IV increases their ability to enhance transcription (41, 42)., CREB, a Ca2+-regulated transcription factor, is a substrate for PKA [39 ] as well as for CaMKI and II [40 ]., Thus, it is likely that activated CaMKI phosphorylates ATF-1 and/or CREB leading to enhanced transcription of h…	9139807:1187, 12193581:1261, 11310853:1198, 14645496:1252, 8621702:1044, 18508907:1073, 16684769:1224, 10187789:1034, 11123304:1055, 11096122:1058 <more data available...>	2	22		NeuropeptideYR -> ATF/CREB signaling, CREB1 EP300				1997, 2002, 2001, 2004, 1996, 2008, 2006, 1999, 1998			positive
CAMK4 --+> CREB1	ProtModification	Previous reports have shown that CaM-kinase IV can phosphorylate the transcription factor CREB in vitro on Ser133., In T lymphocytes, CaMKIV will phosphorylate CREB in response to signals that result in T cell activation., Because both CaMKII and CaMKIV can phosphorylate CREB, we pursued further the mechanism by which CaMKII and CaMKIV differentially regulate CREB activity., Calcium-calmodulin-de…	7864890:0, 9238860:12, 7958915:4, 16102169:0, 11306573:3, 8550320:5, 9596578:0, 16224536:1314, 10675338:1242, 11149901:1207 <more data available...>	2	85		NeuropeptideYR -> ATF/CREB signaling, CREB1 EP300				1995, 1997, 1994, 2005, 2001, 1996, 1998, 2000, 1999, 2004 <more data available...>			positive
ATM ---> CREB1	ProtModification	ATM phosphorylated CREB in vitro and in vivo in response to ionizing radiation and H(2)O(2) on a stress-inducible domain., ATM and ATR phosphorylate CREB in vitro, and CREB is phosphorylated on Ser-121 in intact cells in response to ionizing radiation , UV light, and hydroxyurea., We previously demonstrated that the interaction between CREB and CREB-binding protein is inhibited by DNA-damaging st…	15073328:5, 16293623:3, 17209043:2, 17426037:1219, 17244605:1224, 17609267:1358, 16410315:1247, 20730097:1129, 19889954:1249, 18502988:1124 <more data available...>	2	11		CREB1 EP300				2004, 2006, 2007, 2010, 2009, 2008			unknown
RPS6KA1 --+> CREB1	ProtModification	Nevertheless, we can demonstrate that the selected RNA inhibitors inhibit specifically CREB phosphorylation by MSK1 but do not affect CREB phosphorylation by RSK1., RSK1 was found to directly phosphorylate cAMP-response element-binding protein (CREB), and this event led to the stimulation of subsequent CRE-mediated gene transcription., RSK1 also phosphorylates CREB on Ser133 (54)., Other ribosoma…	12235136:4, 12842905:6, 16738324:1396, 11123304:1058, 12114513:1037, 19325568:1113, 10723128:1145, 17122411:1235, 12628924:1158, 16246908:1060	2	10		CREB1 EP300				2002, 2003, 2006, 2001, 2009, 2000, 2007			positive
RPS6KA5 ---> CREB1	ProtModification	Nevertheless, we can demonstrate that the selected RNA inhibitors inhibit specifically CREB phosphorylation by MSK1 but do not affect CREB phosphorylation by RSK1., The ability of Tpl2 to regulate COX-2 expression depends on ERK signals that activate p90Rsk and Msk1, which in turn phosphorylate CREB, a key regulator of COX-2 transcription., MSK1, and its related isoform MSK2, phosphorylate the tr…	12235136:4, 12234923:4, 17117922:1, 11701463:1168, 9687510:1337, 16818723:1231, 12414794:1150, 15496409:1393, 10806207:1061, 12527721:1210 <more data available...>	2	34		CREB1 EP300				2002, 2007, 2001, 1998, 2006, 2004, 2000, 2003, 2008, 2005 <more data available...>			unknown
HDAC3 ---| EP300	ProtModification	Wild-type E1A but not the E1A mutants that do not bind to p300 interfered in recruitment of YY1, p300, and HDAC3 to the YY1 binding site., In addition to MEF2 and histones, HDAC3 deacetylates coactivators like PCAF, p300, and CBP., Moreover, the specificity of histone deacetylase action is further underlined by the observation that HDAC-3 apparently has an important role in repression of p300., I…	19279113:3, 17158926:1408, 14992729:1259, 16249187:1346	2	4		CREB1 EP300				2009, 2007, 2004, 2005			negative
p90RSK --+> CREB1	ProtModification	The ability of Tpl2 to regulate COX-2 expression depends on ERK signals that activate p90Rsk and Msk1, which in turn phosphorylate CREB, a key regulator of COX-2 transcription., ERK then can stimulate p90Rsk kinase, which is known to phosphorylate CREB on Ser 133 (Xing et al. 1996)., These findings are in agreement with data showing that CREB is a substrate of p90Rsk, a kinase downstream ERK1/2 (…	12234923:4, 20403869:1175, 19738069:1269, 18945810:1311, 10510396:1279, 11278709:1270, 18367547:1066, 15138267:1255, 14988413:1277, 16908542:1349 <more data available...>	2	32		CREB1 EP300				2002, 2010, 2009, 1999, 2001, 2008, 2004, 2006, 2000, 1998 <more data available...>			positive
histone H1 ---> CREB1	ProtModification	Such a strategy has for example recently been employed for the identification of the nuclear phosphatase(s) acting on p34-phosphorylated histone H1 (30) or PKA-phosphorylated cAMP response element binding protein, CREB(31) .	7615525:1221	2	1		CREB1 EP300				1995
PRMT1 ---> EP300	ProtModification	The p160 coactivator complex is anchored to the nuclear receptors through the p160 protein (GRIP1 or SRC-1) and also contains histone acetyltransferases (CREB-binding protein or p300 and protein-associated factor) and histone-methylating protein arginine methyltransferases (PRMT1 and CARM1).	15479858:1524	2	1		CREB1 EP300				2005
CAMK1 ---> EP300	ProtModification	Whereas CaMKI and CaMKIV have similar substrate preferences based on peptide studies with the consensus sequence Hyd-X-R-X-X-S/T, our laboratory has recently demonstrated that CaMKI and CaMKIV phosphorylate different sites within an amino-terminal fragment of p300 (159).	14671000:1523	2	1		CREB1 EP300				2003
SAPK --+> CREB1	ProtModification	ATF-2 is a member of the ATF/CREB family of transcription factors that is activated by stress-activated protein kinases such as p38., In cells Mitogen and stress activated protein kinases phosphorylate several substrates including CREB, NFkB, HMGN1 and histone H3., Inhibiting p38 stress-activated protein kinase prevented activation of the transcription factors ATF-2 and CREB and significantly red…	17314398:0, 18508628:5, 10910920:6, 11254708:1326, 11207300:1154, 19298258:1269, 15944313:1239, 10517666:1287, 15385432:1251	2	9		CREB1 EP300				2007, 2008, 2000, 2001, 2009, 2005, 1999			positive
CAMK4 ---> EP300	ProtModification	Many studies have reported the regulation of p300 or CBP by protein kinases, including protein kinase Cs (Yuan and Gambee, 2000[Go]), CaMKIV (Impey et al., 2002[Go]), and p38 (Poizat et al., 2005[Go])., Several other studies reported regulation of p300 or CREB-binding protein by protein kinases such as CaMKIV (61-63), MAPK (64-68), or cyclin E-Cdk2 (69-71), but none of them identified the amino a…	18227124:1056, 12857754:1301, 14671000:1523	2	3		CREB1 EP300				2008, 2003			unknown
RPS6KA5 --+> EP300	ProtModification	Thus, MSK1 may regulate ER81-dependent transcription via direct phosphorylation of ER81 as well as via stimulation of CBP/p300, which might be important for ER81's normal function and during mammary tumor formation., At present, the mechanism by which the kinase MSK1 functions to regulate the assembly of p300-Smad complexes remains to be demonstrated., RelA/p65 is phosphorylated by protein kinase…	12569367:7, 15133024:1251, 15494311:1049	2	3		CREB1 EP300				2003, 2004			positive
DYRK1A ---> CREB1	ProtModification	In addition, Dyrk1 directly phosphorylates CREB, leading to the stimulation of subsequent CRE-mediated gene transcription during the neuronal differentiation in H19-7 cells., In S. cerevisiae and Dictyostelium, the DYRK kinase homologs Yak1p and YakA have recently been revealed to function within PKA-integrated signaling routes (20, 21), and human DYRK1A has been suggested to phosphorylate CREB (…	11518709:5, 12356771:1150, 16959772:1277, 12384504:1033, 17906291:1068, 11980910:1281, 22110360:1	2	7		CREB1 EP300				2001, 2002, 2006, 2007, 2011			unknown
MAP3K1 --+> EP300	ProtModification	In addition, MEKK1 phosphorylates p300, increasing its histone acetylase activity [33] ., Consistent with this possibility, we find that MEKK1 can robustly phosphorylate p300 directly in vitro., MAPK/ERK kinase kinase 1, p42/p44 MAPK, and Akt have also been demonstrated to phosphorylate p300/CBP within their C-terminal parts and to increase their histone acetyltransferase and/or transcriptional a…	18182117:1286, 11278389:1054, 16024795:1333, 12649266:1376, 12888559:1280	2	5		CREB1 EP300				2008, 2001, 2005, 2003			positive
SGK1 ---> CREB1	ProtModification	Further, we show that in a variety of cellular contexts, SGK phosphorylates CREB., SGK1 was also found to phosphorylate serum response factor (SRF) at Ser73, Ser75, and Ser99, and phosphorylate CREB1 at Ser133., In another study, SGK1 was shown to directly phosphorylate CREB (David and Kalb, 2005[Go]), and CREB plays an important role in memory formation (Silva et al., 1998[Go]).	15733869:5, 18088355:2, 17553997:1191	2	3		CREB1 EP300				2005, 2008, 2007			unknown
AKT2 --+> EP300	ProtModification	We show that inflammation-activated MKK6-p38 and insulin growth factor 1 (IGF1)-induced PI3K/AKT pathways converge on the chromatin of muscle genes to target distinct components of the muscle transcriptosome. p38 alpha/beta kinases recruit the SWI/SNF chromatin-remodeling complex; AKT1 and 2 promote the association of MyoD with p300 and PCAF acetyltransferases, via direct phosphorylation of p300.	17964260:1	2	1		CREB1 EP300				2007			positive
ATM ---> EP300	ProtModification	ATM-phosphorylated p300 in vitro and in vivo, in response to DNA damage., To understand how ATM-dependent phosphorylation of p300 affects its function in response to DNA damage, we present evidence that S106 of p300, which is phosphorylated by ATM, regulates stability of NBS1 and recruitment into damaged DNA, possibly leading to regulation of DNA repair.	20471956:3, 21108945:1	2	2		CREB1 EP300				2010, 2011			unknown
SGK1 ---> EP300	ProtModification	In addition, SGK1 increased the acetylation of nuclear factor kappaB through phosphorylation of p300 at Ser-1834, and this also leads to nuclear factor kappaB activation and NR2A and NR2B expression.	19088076:5	2	1		CREB1 EP300				2009			unknown
MDM2 ---> CREB1	ProtModification	Whether Mdm2 ubiquitinates CREB and whether ubiquitination of CREB alters its conformation to reveal a nuclear export signal will be the focus of future studies.	16782881:1422	2	1		CREB1 EP300				2006
MAPK11 ---> EP300	ProtModification	These conclusions are supported by the findings that increased phosphorylation of p300 preceded p300 degradation induced by doxorubicin, that a serine/threonine kinase inhibitor or specific p38 blockade was sufficient to stabilize p300 protein levels in doxorubicin-treated cardiomyocytes in vivo, and that p38ß could phosphorylate p300 in vitro.	15767673:1360	2	1		CREB1 EP300				2005
PRKCQ ---> CREB1	ProtModification	Following activation of the T cells through various membrane-initiated and membrane-independent pathways, protein kinase C -theta phosphorylates CREB, which subsequently binds to the -180 site and associates with the transcriptional coactivator p300., protein kinase C? regulates the activation of activator protein-1, NF-?B, and cAMP response element-binding protein to stimulate interleukin-2 gene…	11313407:2, 18356160:1295	2	2		CREB1 EP300				2001, 2008			unknown
RPS6KA5 --+> CREB1	ProtModification	Nevertheless, we can demonstrate that the selected RNA inhibitors inhibit specifically CREB phosphorylation by MSK1 but do not affect CREB phosphorylation by RSK1., The ability of Tpl2 to regulate COX-2 expression depends on ERK signals that activate p90Rsk and Msk1, which in turn phosphorylate CREB, a key regulator of COX-2 transcription., As a general test for the ability to generate highly spe…	12235136:4, 12234923:4, 12235136:2, 17117922:1, 11701463:1152, 11701463:1168, 11907026:1243, 12414794:1131, 12234923:1194, 9687510:1337 <more data available...>	2	40		FGFR -> AP-1/CREB/CREBBP/ELK-SRF/MYC signaling, VEGFR -> AP-1/CREB/MYC signaling, HGFR -> AP-1/CREB/MYC signaling, ErythropoietinR -> AP-1/CREB/MYC signaling, ThrombopoietinR -> AP-1/CREB/ELK-SRF/MYC signaling, EGFR -> AP-1/CREB/ELK-SRF/MYC signaling, NGFR -> AP-1/CEBPB/CREB/ELK-SRF/TP53 signaling, TNFR -> CREB/ELK-SRF signaling, TNFRSF1A -> CREB/ELK-SRF signaling, T-cell receptor -> ATF/CREB sig…				2002, 2007, 2001, 1998, 2006, 2005, 2000, 2008, 2010, 2004 <more data available...>			positive
SUMO1 ---> EP300	Regulation	Several transcriptional cofactors, including p300 (12), SRC-1 (13), HDAC1 (14), and HDAC4 (15), are also modified by SUMO-1.	15569683:1074, 15569683:75	2	2		Histones Sumoylation, CREB1 EP300				2005			unknown
MIR301A ---| EP300	miRNAEffect		18158296, 15806104	2	2		CREB1 EP300			miRanda, PicTar				negative
ATF5 --+> EP300	Regulation	We demonstrate here that ATF5 interacts with the transcriptional coactivator p300, which acetylates ATF5 at lysine-29 (K29), which in turn enhances the interaction between ATF5 and p300 and binding of the ATF5/p300 complex to the ATF5 response element region of the Egr-1 promoter.	21791614:1	2	1		CREB1 EP300				2011			positive
HDAC4 --+> EP300	Expression	These results indicate that HDAC4 and HDAC5 increase the transactivation function of HIF-1alpha by promoting dissociation of HIF-1alpha from FIH-1 and association with p300.	19071119:5	2	1		CREB1 EP300				2009			positive
serotonin ---| CREB1	Expression	While the precise mechanism of action of fluoxetine is uncertain, studies of Aplysia have shown that miR-510 inhibit the translation of serotonin inhibits the generation of miR-124, thereby promoting de-repression of CREB and facilitation of synaptic plasticity.	21345728:4	2	1		CREB1 EP300				2011			negative
deacetylase ---| EP300	DirectRegulation	The SIRT2 deacetylase regulates autoacetylation of p300.	18995842:100	2	1		CREB1 EP300				2008			negative
AMP --+> EP300	Regulation	Moreover, AICAR induced not only physical interaction between adenosine monophosphate-activated protein kinase and p300 but also proteasomal degradation of p300 protein.	21567395:9	2	1		CREB1 EP300				2012			positive
IL6R --+> EP300	Regulation	Combined stimulation with IL-6, sIL-6R, and IL-17 increased the recruitment of phosphorylated NF-?B to the CCL20 promoter, increased binding of coactivators such as p300 and CBP, and enhanced H3 and H4 histone acetylation, consistent with a transcriptionally active gene.	22319003:9	2	1		CREB1 EP300				2012			positive
SUV39H1 ---| CREB1	Regulation	Degradation of SUV39H1 by Siah facilitates histone H3 on lysine 9 acetylation, CREB binding to DNA, enhanced expression of CREB-regulated genes and neurite outgrowth.	22123949:6	2	1		CREB1 EP300				2011			negative
ETS1 ---| CREB1	Regulation	c-Ets1 inhibits the interaction of NF-?B and CREB, and downregulates IL-1ß-induced MUC5AC overproduction during airway inflammation.	22294049:100	2	1		CREB1 EP300				2012			negative
SIK2 ---> CREB1	ProtModification	Unexpectedly, in 4B cells specific short hairpin RNA knockdown of endogenous SIK2 but not salt-inducible kinase1 induced nuclear translocation of transducer of regulated CREB activity2 and CRH transcription, suggesting that SIK2 mediates transducer of regulated CREB activity inactivation in basal conditions, whereas induction of salt-inducible kinase1 limits transcriptional activation.	22109884:8	2	1		CREB1 EP300				2012			unknown
HDAC1 ---| CREB1	DirectRegulation	Our results illustrate a previously unknown mechanism of hepatitis B virus transcriptional activation by HBx in which HBx interferes with the inactivation of CREB by the PP1 and HDAC1 complex.	22215732:6	2	1		CREB1 EP300				2012			negative
CRTC1 ---> CREB1	DirectRegulation	The neuroprotective effect of Sirt1 requires the presence of CREB-regulated transcription coactivator 1 , a brain-specific modulator of CREB activity.	22179316:4	2	1		CREB1 EP300				2011			unknown
RAPGEF3 ---> CREB1	Regulation	Inhibition of Epac by a dominant-negative form of Epac1 resulted in the decrease of phosphatidylinositol 3-kinase , PKB and CREB activities as well as down-regulation of peroxisome proliferator activated receptor-? (PPAR?) expression.	22497928:3	2	1		CREB1 EP300				2012
ATF3 ---> CREB1	Regulation	knockout of ATF3 led to an elevation in the activity of the nuclear factor-kappa B signaling pathway and inhibition of CREB activity.	22704967:9	2	1		CREB1 EP300				2012			unknown
GLI3 --+> EP300	DirectRegulation	Chromatin immunoprecipitation assays demonstrated that GLI3 binds to the VMP1 promoter and complexes with the histone acetyltransferase p300 to regulate promoter activity.	22535956:6	2	1		CREB1 EP300				2012			positive
CRTC1 --+> CREB1	DirectRegulation	Thus CRTC1 binds to basic ZIP domain of CREB., Previous work showed that lithium by enforcing the interaction between the transcription factor CREB and its coactivator CRTC1 enhanced cAMP-stimulated CREB-dependent gene transcription.	23196462:10, 23000340:1	2	2		CREB1 EP300				2012, 2013			positive
GAPDH ---> CREB1	Regulation	(J) Reduced CREB binding to c-fos promoter elicited by SUV39H1 is reversed by overexpressed GAPDH and Siah.	22123949:10447	2	1		CREB1 EP300	Proceedings of the National Academy of Sciences of the United States of America			2011			unknown
MIR301A ---> CREB1	Regulation	The results showed that the depletion of MEOX2 by its specific siRNA prevented the miR-301 inhibition-mediated decrease of ska2 mRNA level, CREB or ska2 promoter activity ( E).	100132643:1047	2	1		CREB1 EP300	Biochemical and Biophysical Research Communications			2010			unknown
LYL1 ---> EP300	Regulation	Aberrant expression of Lyl1 and the subsequent formation of Lyl1 complexes with un-phosphorylated CREB1 can lead to mistimed recruitment of p300/CREB-binding protein and possibly to out-of step transcriptional activation events.	100803715:1206	2	1		CREB1 EP300	BBA - Molecular Cell Research			2008
STAT4 ---> EP300	Regulation	Instead, p300 recruitment to a large percentage of enhancers was dependent on the STAT4 and STAT1 proteins that respond to the cytokine microenvironment and mediate cytokine responses in a broad range of cell types.	23178114:1026, 102140276:1026	2	2		CREB1 EP300	Cell			2012			unknown
arachidonate 15-lipoxygenase ---| EP300	Regulation	Inhibition of CREB-binding protein/p300 acetyl transferase activity by the viral oncoprotein E1A suppressed transcriptional activation of the 12/15-lipoxygenase gene , and prevention of histone deacetylation by sodium butyrate induces 12/15-lipoxygenase expression in the absence of cytokines .	101329575:1188	2	1		CREB1 EP300	Free Radical Biology and Medicine			2002			negative
FOXA2 --+> CREB1	Regulation	CREB binding was augmented approximately 5-fold in fasted wild-type mice compared to fed controls, while this increase is less than 2-fold in Foxa2-deficient hepatocytes ( A and 4B), indicating that Foxa2 also increases the efficacy of CREB binding to selected target sites.	101842889:1049	2	1		CREB1 EP300	Cell Metabolism			2005			positive
PRMT1 ---> CREB1	Regulation	YY1 can interact directly or indirectly with many key proteins of the transcription machinery, including components of the RNA polymerase II (RNA polymerase II, TFIIB, TBP and TAFII55), transcription factors (Sp1, c-myc, c-myb and CREB) and histone-modifying complexes (p300, CBP, HATs, HDACs, PRMT1) ( ).	101161016:1016	2	1		CREB1 EP300	Gene			2011
DRD3 ---> EP300	Regulation	These data are highly relevant for human alcoholism because a functional polymorphism in the human DRD3 gene (Ser9Gly) affects P300 event-related potentials, an EEG based endophenotype consistently associated with alcoholism ( ).	100578867:1319	2	1		CREB1 EP300	International Review of Neurobiology			2010			unknown
SAPK ---> EP300	Regulation	However, neither ER81 phosphorylation nor Mitogen- and stress-activated protein kinase-mediated phosphorylation of CBP or p300 have been studied thoroughly under physiological conditions.	101505306:1078	2	1		CREB1 EP300	Trends in Biochemical Sciences			2009
TGFBR ---> EP300	Regulation	The present study indicates that transforming growth factor-ß receptor-regulated Smad3 and p300 cooperatively activate the Sox9-dependent transcription on chromatin., Transforming growth factor -ß receptor-regulated Smad3 and p300, which has an intrinsic histone acetyltransferase activity, cooperatively enhance the Sox9-dependent transcription on chromatin through the acetylation of histones ( ).	101717662:1082, 101717840:1011	2	2		CREB1 EP300	International Journal of Biochemistry and Cell Biology			2009, 2010			unknown
vitamin D3 --+> EP300	Regulation	As expected, vitamin D3 strongly increased the binding of VDR and p300.	101826345:1080	2	1		CREB1 EP300	Cancer Cell			2010			positive
AMP --+> CREB1	Regulation	The acute glucose-lowering effects of adiponectin is mediated via activation of adenosine monophosphate-activated protein kinase and transducer of regulated CREB activity-2, and only the full-length adiponectin activates adenosine monophosphate-activated protein kinase and increases phosphorylation of acetyl-coenzyme-A carboxylase and fatty acid oxidation in liver.	101418017:1058	2	1		CREB1 EP300	The Journal of Nutritional Biochemistry			2009			positive
15-deoxy-PGJ2 ---> CREB1	Regulation	Although there is little experimental evidence, it is plausible that 15-Deoxy-? 12,14-prostaglandin J 2 modulates CCAAT enhancer-binding protein and cyclic AMP response element binding protein (CREB) as well. 15-Deoxy-? 12,14-prostaglandin J 2 has several opposite effects, depending on the concentrations, cell types, intracellular redox status, etc.	100139742:1132	2	1		CREB1 EP300	Biochemical Pharmacology			2006
dopamine ---| EP300	Regulation	Although there are indications that dopamine affects the P300 ERP ( ), it is unlikely that this neurotransmitter affects the P300 in isolation., Because dopamine deficits have been shown to reversibly impair P300 ( ), the combination of fewer synapses and a lower rate of synapse loss could produce both a smaller early P300 and a slower reduction in P300 amplitude as adolescence progresses., Altho…	23261162:1022, 101753508:1167, 100142110:1193, 100827216:1083, 101755308:1175, 101752921:1102	2	6		CREB1 EP300	Clinical Neurophysiology, Biological Psychiatry, International Journal of Psychophysiology			2012, 2006, 1998, 2007, 2004			negative
Li+ --+> EP300	Regulation	Importantly, lithium treatment increased pCREB-p300 complex formation but decreased levels of pSmad2/3 (Ser433/435) in cortical cultures ( c).	101548581:1122	2	1		CREB1 EP300	Molecular and Cellular Neuroscience			2008			positive
ANK2 --+> CREB1	Regulation	Conversely, neuroligin-neurexin-SH3 and multiple ankyrin repeat domain regulates the synaptic clustering of CaV1.3 L-type calcium channels, and interfering with the binding of neuroligin-neurexin-SH3 and multiple ankyrin repeat domain to these ion channels attenuates CaV1.3 channel activation of cAMP response element binding protein ( ).	23269408:1274	2	1		CREB1 EP300	Neurotoxicology and Teratology			2012			positive
MAPKAP1 --+> EP300	Regulation	Meanwhile, 100µM SIN-1 could cause NF-?B p65 and p300 nitration with statistical significance.	23454417:1092	2	1		CREB1 EP300	Molecular and Cellular Endocrinology			2013			positive
SLCO2A1 ---> CREB1	Regulation	... prostaglandin transporter stimulated the binding of phospho-CREB to the CYP19 I.3/II promoter whereas binding of phospho-CREB to the CYP19 I.3/II promoter ...	21212407:10444	2	1		CREB1 EP300	Cancer Prevention Research			2011			unknown
AICAR ---| EP300	Regulation	AICAR still diminished the TNF-a-mediated induction of p300 binding with nuclear factor-?B (Supplemental Figure IVC and IVD).	21940946:10434	2	1		CREB1 EP300	Arteriosclerosis, Thrombosis, and Vascular Biology			2011			negative
PKD1 ---| EP300	Expression	As shown previously, Polycystin-1-CTT expression inhibits TCF activity (as assessed by TopFlash assay) in the context of native levels of p300 protein expression ( ).	101825153:1090	2	1		CREB1 EP300	Developmental Cell			2012			negative
GABA ---> EP300	Expression	It is suggested that neurotransmitters, such as serotonin, catecholamines and GABA, play a role in the generation of P300 .	101201274:1110	2	1		CREB1 EP300	Auris Nasus Larynx			2011
vitamin D3 ---> CREB1	Expression	Vitamin D3 acts via VDR in the liver of diabetic rats, which in turn normalises signal transduction by improving the expression of IP3, cyclic AMP, ...	100024999:10371	2	1		CREB1 EP300	British Journal of Nutrition			2012			unknown
serotonin ---> EP300	Expression	It is suggested that neurotransmitters, such as serotonin, catecholamines and GABA, play a role in the generation of P300 .	101201274:1110	2	1		CREB1 EP300	Auris Nasus Larynx			2011
hyaluronic acid ---| CREB1	Expression	In the present study, we clearly detected NGF-induced phosphorylation of CREB and found that hyaluronic acid suppressed the expression of phosphorylated CREB in PC12 cells.	100244580:1081	2	1		CREB1 EP300	Experimental Cell Research			2009			negative
catecholamines ---> EP300	Expression	It is suggested that neurotransmitters, such as serotonin, catecholamines and GABA, play a role in the generation of P300 ., Glucagon and catecholamines activate CREB through protein kinase A, which phosphorylates CREB at Ser133, thereby promoting its interaction with transcriptional coactivator proteins such as CREB-binding protein and p300 ( ).	101201274:1110, 101843712:1012	2	2		CREB1 EP300	Auris Nasus Larynx, Cell Metabolism			2011			unknown
RAPGEF3 ---| EP300	Expression	Epac promoted p300 degradation by inhibiting the activity of p38 MAPK.	23523631:4	2	1		CREB1 EP300				2013			negative
MAPKAP1 ---| CREB1	Expression	Sin-1 also induced CREB depletion in a dose-dependent manner when added to the culture media for 48 hours (Fig. 2C).	21562428:10157	2	1		CREB1 EP300	Journal of Cardiovascular Pharmacology			2011			negative
STAT6 ---> CREB1	ProtModification	... , Danvers, MA, USA), phospho-STAT6 (Abcam, Cambridge, MA, USA), doubly phosphorylated phospho-phospho-Janus kinase1 (Cell Signaling), phospho-phospho-Janus kinase3 (Ab-cam), phospho-phospho-SHC-adaptor protein (Cell Signaling), phospho-Akt (Cell Signaling), phospho-phospho-phosphatidylinositol 3-kinase (Cell Signaling), doubly phosphorylated phospho-p42/44 (Cell Signaling), doubly phosphoryla…	21926236:10081	2	1		CREB1 EP300	FASEB Journal			2012
